# Supplementary material for: Pherotype Polymorphism in Streptococcus pneumoniae Has No Obvious Effects on Population Structure and Recombination
Source: Genome Biol Evol. 2017 Sep 14;9(10):2546–59. doi: 10.1093/gbe/evx188 (PMC5629823; doi:10.1093/gbe/evx188)
Supplement: Supplementary Data [file evx188_supp.xls]

## Sheet: Table 1
Strain	Set	Publication, GenBank Designation, or ENA Sample Accession Number	Population	Sequence Type
021198_Sanger	GenBank	Sanger FTP site	40	180
032672_Sanger	GenBank	Sanger FTP site	Unclass	306
033038_Sanger	GenBank	Sanger FTP site	Unclass	306
034156_Sanger	GenBank	Sanger FTP site	40	180
034183_Sanger	GenBank	Sanger FTP site	40	180
061370_Sanger	GenBank	Sanger FTP site	Unclass	306
072838_Sanger	GenBank	Sanger FTP site	40	~180
07AR0125	GenBank	NZ_AFBY00000000	19	1292
1417	GenBank	AUYH01	39	156
1488	GenBank	AQTQ01	20	315
1542	GenBank	AQTR01	4	236
1779n23_04	GenBank	ASZY01	27	81
1974M1_LZD	GenBank	NZ_AGID00000000	11	124
2009	GenBank	AQTN01	19	1470
2061376	GenBank	NZ_ALBG00000000	19	433
2061617	GenBank	NZ_ALBI00000000	11	1030
2070005	GenBank	NZ_ALAX00000000	38	507
2070035	GenBank	NZ_ALAY00000000	19	97
2070108	GenBank	NZ_ALAZ00000000	3	~191
2070109	GenBank	NZ_ALBA00000000	3	191
2070335	GenBank	NZ_ALBB00000000	19	~113
2070425	GenBank	NZ_ALBC00000000	39	8138
2070531	GenBank	NZ_ALBD00000000	39	162
2070768	GenBank	NZ_ALBE00000000	38	507
2071004	GenBank	NZ_ALBJ00000000	14	440
2071247	GenBank	NZ_ALBK00000000	25	53
2072047	GenBank	NZ_ALBF00000000	11	1233
2080076	GenBank	NZ_ALBH00000000	19	1551
2080913	GenBank	NZ_ALBL00000000	38	36
2081074	GenBank	NZ_ALBM00000000	19	247
2081685	GenBank	NZ_ALBN00000000	25	53
2082170	GenBank	NZ_ALBO00000000	19	205
2082239	GenBank	NZ_ALBP00000000	11	235
2090008	GenBank	NZ_ALAW00000000	19	433
3051	GenBank	AQTS01	19	1500
3063_00	GenBank	NZ_AGQG00000000	4	652
357	GenBank	AQTM01	27	81
4027_06	GenBank	NZ_AGNW00000000	28	2344
4075_00	GenBank	NZ_AIKE00000000	4	635
439-1	GenBank	AUYJ01	39	156
459-5	GenBank	ABXO01	27	81
5185_06	GenBank	NZ_AGQE00000000	4	2393
5652_06	GenBank	NZ_AIJU00000000	4	~2588
5787_06	GenBank	NZ_AGOM00000000	28	2542
670_6B	GenBank	NC_014498	21	90
6735_05	GenBank	NZ_AGNX00000000	28	2344
6901_05	GenBank	NZ_AGOF00000000	28	2381
6963_05	GenBank	NZ_AGON00000000	28	2392
70585	GenBank	NC_012468	23	289
7286_06	GenBank	NZ_AGOG00000000	4	2514
7533_05	GenBank	NZ_AIJT00000000	4	9356
7879_04	GenBank	NZ_AIKD00000000	4	2383
801	GenBank	AQTO01	Unclass	6951
8190_05	GenBank	NZ_AIJY00000000	4	2347
845	GenBank	AQTP01	Unclass	675
88-1	GenBank	AUYI01	39	156
994038_Sanger	GenBank	Sanger FTP site	40	180
A026	GenBank	CP006844	4	271
AP200	GenBank	NC_014494	25	62
ATCC_700669	GenBank	NC_011900	27	81
B605	GenBank	AUVA01	24	63
BS397	GenBank	NZ_ABWC00000000	35	13
BS455	GenBank	NZ_ADHN00000000	35	2011
BS457	GenBank	NZ_ABWB00000000	35	13
BS458	GenBank	NZ_ABWA00000000	35	13
Canada_MDR_19A	GenBank	NZ_ACNU00000000	4	320
Canada_MDR_19F	GenBank	NZ_ACNV00000000	4	320
CCRI_1974	GenBank	NZ_ABZC00000000	11	124
CCRI_1974M2	GenBank	NZ_ABZT00000000	11	124
CDC0288_04	GenBank	NZ_ABGF00000000	11	220
CDC1087_00	GenBank	NZ_ABFT00000000	3	191
CDC1873_00	GenBank	NZ_ABFS00000000	22	376
CDC3059_06	GenBank	NZ_ABGG00000000	28	199
CGSP14	GenBank	NC_010582	35	15
D39	GenBank	NC_008533	19	595
England14_9	GenBank	NZ_AILI00000000	35	9
EU_NP01	GenBank	NZ_AGQH00000000	19	695
EU_NP02	GenBank	NZ_AIKF00000000	4	1451
EU_NP03	GenBank	NZ_AIKG00000000	Unclass	2705
EU_NP04	GenBank	NZ_AIKH00000000	19	1292
EU_NP05	GenBank	NZ_AIJW00000000	28	~199
G54	GenBank	NC_011072	24	~63
gamPNI0373	GenBank	NC_018630	23	618
Hungary19A_6	GenBank	NC_010380	9	268
ICE44	GenBank	AUYF01	21	90
ICE59	GenBank	AUYE01	21	90
INV104	GenBank	NC_017591	Unclass	227
INV200	GenBank	NC_017593	35	9
JJA	GenBank	NC_012466	19	66
MLV_016	GenBank	NZ_ABGH00000000	25	62
MNZ11b	GenBank	ASJW01	5	8966
MNZ14	GenBank	ASJO01	2	448
MNZ37	GenBank	ASJP01	5	1106
MNZ41	GenBank	ASJQ01	1	6153
MNZ85	GenBank	ASJF01	Unclass	2315
NCTC_7465_Sanger	GenBank	Sanger FTP site	23	~615
Netherlands15B_37	GenBank	NZ_AGQB00000000	28	199
NorthCarolina6A_23	GenBank	NZ_AGQL00000000	22	376
NP070	GenBank	NZ_AGOH00000000	38	37
NP112	GenBank	NZ_AGQF00000000	21	1536
NP127	GenBank	NZ_AGQC00000000	22	376
NP141	GenBank	NZ_AILG00000000	3	191
NP170	GenBank	NZ_AGOS00000000	27	81
OXC141	GenBank	NC_017592	40	180
P1031	GenBank	NC_012467	23	303
P1041_Sanger	GenBank	Sanger FTP site	23	~303
PCS125219	GenBank	NZ_AKQX00000000	23	618
PCS70012	GenBank	NZ_AKQY00000000	23	618
PCS8106	GenBank	NZ_AKQV00000000	Unclass	227
PCS81218	GenBank	NZ_AKQZ00000000	23	618
PCS8203	GenBank	NZ_AKQW00000000	Unclass	227
PCS8235	GenBank	NZ_ALJW00000000	Unclass	304
PNI0002	GenBank	NZ_AKRA00000000	23	618
PNI0006	GenBank	NZ_AKRB00000000	23	618
PNI0007	GenBank	NZ_AKRC00000000	23	~618
PNI0008	GenBank	NZ_AKRD00000000	23	618
PNI0009	GenBank	NZ_AKRE00000000	23	618
PNI0010	GenBank	NZ_AKRF00000000	23	618
PNI0076	GenBank	NZ_AKRG00000000	23	~3575
PNI0153	GenBank	NZ_AKRH00000000	23	3575
PNI0159	GenBank	AJUX01	23	3575
PNI0164	GenBank	AJUY01	23	3575
PNI0197	GenBank	AJUW01	23	612
PNI0199	GenBank	NZ_AKRI00000000	23	612
PNI0212	GenBank	AJUZ01	23	3575
PNI0360	GenBank	NZ_AKRJ00000000	23	618
PNI0427	GenBank	NZ_AKRK00000000	23	618
PNI0446	GenBank	NZ_AKRL00000000	23	217
R6	GenBank	NC_003098	19	595
SP-BS293	GenBank	ABWU01	35	13
SP11_BS70	GenBank	NZ_ABAC00000000	25	62
SP14_BS292	GenBank	NZ_ABWQ00000000	35	13
SP14_BS69	GenBank	NZ_ABAD00000000	11	~132
SP18_BS74	GenBank	NZ_ABAE00000000	21	6214
SP19_BS75	GenBank	NZ_ABAF00000000	35	485
SP195	GenBank	NZ_ABGE00000000	39	156
SP23_BS72	GenBank	NZ_ABAG00000000	38	37
SP3_BS71	GenBank	NZ_AAZZ00000000	40	180
SP6_BS73	GenBank	NZ_ABAA00000000	19	460
Sp647	GenBank	AUYL01	21	90
SP9_BS68	GenBank	NZ_ABAB00000000	39	1269
SP9v_BS293	GenBank	NZ_ABWU00000000	35	13
Spain6B	GenBank	AUYK01	21	90
SPAR27	GenBank	NZ_ALCC00000000	19	595
SPAR48	GenBank	NZ_ALCE00000000	19	899
SPAR55	GenBank	NZ_ALCF00000000	22	1296
SPAR95	GenBank	NZ_ALCD00000000	35	~1207
SPN021198	GenBank	NZ_CACH00000000	40	180
SPN032672	GenBank	NC_021003	Unclass	306
SPN033038	GenBank	NC_021004	Unclass	306
SPN034156	GenBank	NC_021006	40	180
SPN034183	GenBank	NC_021028	40	180
SPN061370	GenBank	NZ_CACJ00000000	Unclass	306
SPN072838	GenBank	NZ_CACI00000000	40	~180
SPN1041	GenBank	NZ_CACE00000000	23	303
SPN7465	GenBank	NZ_CACF00000000	23	615
SPN994038	GenBank	NC_021026	40	180
SPN994039	GenBank	NC_021005	40	180
SPNA45	GenBank	NC_018594	Unclass	6934
ST556	GenBank	NC_017769	4	1392
SV35	GenBank	NZ_ADNN00000000	27	~81
SV36	GenBank	NZ_ADNO00000000	27	81
Taiwan19F_14	GenBank	NC_012469	4	236
TCH8431_19A	GenBank	NC_014251	4	320
TIGR4	GenBank	NC_003028	19	205
WL400	GenBank	AVFA01	Unclass	2191
WL677	GenBank	AUWZ01	26	276
GA02254	Georgia GenBank	Chancey et al. 2015	11	124
GA02270	Georgia GenBank	Chancey et al. 2015	22	1339
GA02506	Georgia GenBank	Chancey et al. 2015	21	384
GA02714	Georgia GenBank	Chancey et al. 2015	22	376
GA04175	Georgia GenBank	Chancey et al. 2015	28	199
GA04216	Georgia GenBank	Chancey et al. 2015	21	~2150
GA04375	Georgia GenBank	Chancey et al. 2015	4	236
GA04672	Georgia GenBank	Chancey et al. 2015	28	199
GA05245	Georgia GenBank	Chancey et al. 2015	5	242
GA05248	Georgia GenBank	Chancey et al. 2015	21	384
GA05578	Georgia GenBank	Chancey et al. 2015	21	2150
GA06083	Georgia GenBank	Chancey et al. 2015	28	8497
GA07228	Georgia GenBank	Chancey et al. 2015	40	180
GA07643	Georgia GenBank	Chancey et al. 2015	19	695
GA07914	Georgia GenBank	Chancey et al. 2015	25	62
GA08780	Georgia GenBank	Chancey et al. 2015	39	156
GA08825	Georgia GenBank	Chancey et al. 2015	4	651
GA11184	Georgia GenBank	Chancey et al. 2015	28	649
GA11304	Georgia GenBank	Chancey et al. 2015	21	90
GA11426	Georgia GenBank	Chancey et al. 2015	28	1936
GA11663	Georgia GenBank	Chancey et al. 2015	27	81
GA11856	Georgia GenBank	Chancey et al. 2015	4	271
GA13224	Georgia GenBank	Chancey et al. 2015	34	1791
GA13338	Georgia GenBank	Chancey et al. 2015	35	13
GA13430	Georgia GenBank	Chancey et al. 2015	27	634
GA13455	Georgia GenBank	Chancey et al. 2015	4	651
GA13494	Georgia GenBank	Chancey et al. 2015	11	656
GA13499	Georgia GenBank	Chancey et al. 2015	4	236
GA13637	Georgia GenBank	Chancey et al. 2015	19	3060
GA13723	Georgia GenBank	Chancey et al. 2015	35	43
GA13856	Georgia GenBank	Chancey et al. 2015	Unclass	636
GA14373	Georgia GenBank	Chancey et al. 2015	22	376
GA14688	Georgia GenBank	Chancey et al. 2015	38	37
GA14798	Georgia GenBank	Chancey et al. 2015	4	3039
GA16121	Georgia GenBank	Chancey et al. 2015	4	1461
GA16242	Georgia GenBank	Chancey et al. 2015	21	1536
GA16531	Georgia GenBank	Chancey et al. 2015	21	146
GA16833	Georgia GenBank	Chancey et al. 2015	4	~5053
GA17227	Georgia GenBank	Chancey et al. 2015	5	242
GA17301	Georgia GenBank	Chancey et al. 2015	39	156
GA17328	Georgia GenBank	Chancey et al. 2015	22	376
GA17371	Georgia GenBank	Chancey et al. 2015	4	8014
GA17457	Georgia GenBank	Chancey et al. 2015	28	199
GA17484	Georgia GenBank	Chancey et al. 2015	13	558
GA17545	Georgia GenBank	Chancey et al. 2015	21	9057
GA17570	Georgia GenBank	Chancey et al. 2015	39	156
GA17719	Georgia GenBank	Chancey et al. 2015	4	926
GA17971	Georgia GenBank	Chancey et al. 2015	23	1175
GA18068	Georgia GenBank	Chancey et al. 2015	19	695
GA18523	Georgia GenBank	Chancey et al. 2015	4	2476
GA19077	Georgia GenBank	Chancey et al. 2015	22	1296
GA19101	Georgia GenBank	Chancey et al. 2015	40	180
GA19451	Georgia GenBank	Chancey et al. 2015	4	271
GA19690	Georgia GenBank	Chancey et al. 2015	40	180
GA19923	Georgia GenBank	Chancey et al. 2015	4	320
GA19998	Georgia GenBank	Chancey et al. 2015	39	156
GA40028	Georgia GenBank	Chancey et al. 2015	3	191
GA40183	Georgia GenBank	Chancey et al. 2015	28	1341
GA40410	Georgia GenBank	Chancey et al. 2015	28	1936
GA40563	Georgia GenBank	Chancey et al. 2015	Unclass	5872
GA41277	Georgia GenBank	Chancey et al. 2015	28	199
GA41301	Georgia GenBank	Chancey et al. 2015	5	242
GA41317	Georgia GenBank	Chancey et al. 2015	Unclass	2705
GA41410	Georgia GenBank	Chancey et al. 2015	22	~1339
GA41437	Georgia GenBank	Chancey et al. 2015	22	376
GA41538	Georgia GenBank	Chancey et al. 2015	21	384
GA41565	Georgia GenBank	Chancey et al. 2015	27	81
GA41688	Georgia GenBank	Chancey et al. 2015	35	13
GA43257	Georgia GenBank	Chancey et al. 2015	39	156
GA43264	Georgia GenBank	Chancey et al. 2015	22	2270
GA43265	Georgia GenBank	Chancey et al. 2015	28	2584
GA43380	Georgia GenBank	Chancey et al. 2015	19	~2348
GA44128	Georgia GenBank	Chancey et al. 2015	38	37
GA44194	Georgia GenBank	Chancey et al. 2015	24	2543
GA44288	Georgia GenBank	Chancey et al. 2015	4	320
GA44378	Georgia GenBank	Chancey et al. 2015	27	81
GA44386	Georgia GenBank	Chancey et al. 2015	22	8207
GA44452	Georgia GenBank	Chancey et al. 2015	22	2541
GA44500	Georgia GenBank	Chancey et al. 2015	28	2269
GA44511	Georgia GenBank	Chancey et al. 2015	39	4464
GA47033	Georgia GenBank	Chancey et al. 2015	19	4150
GA47179	Georgia GenBank	Chancey et al. 2015	24	63
GA47210	Georgia GenBank	Chancey et al. 2015	9	3280
GA47281	Georgia GenBank	Chancey et al. 2015	4	3039
GA47283	Georgia GenBank	Chancey et al. 2015	3	191
GA47360	Georgia GenBank	Chancey et al. 2015	19	695
GA47368	Georgia GenBank	Chancey et al. 2015	22	1339
GA47373	Georgia GenBank	Chancey et al. 2015	35	654
GA47388	Georgia GenBank	Chancey et al. 2015	39	4026
GA47439	Georgia GenBank	Chancey et al. 2015	11	1176
GA47461	Georgia GenBank	Chancey et al. 2015	13	558
GA47502	Georgia GenBank	Chancey et al. 2015	11	1374
GA47522	Georgia GenBank	Chancey et al. 2015	28	199
GA47562	Georgia GenBank	Chancey et al. 2015	25	62
GA47597	Georgia GenBank	Chancey et al. 2015	40	180
GA47628	Georgia GenBank	Chancey et al. 2015	4	236
GA47688	Georgia GenBank	Chancey et al. 2015	4	320
GA47751	Georgia GenBank	Chancey et al. 2015	22	2268
GA47760	Georgia GenBank	Chancey et al. 2015	25	62
GA47778	Georgia GenBank	Chancey et al. 2015	4	320
GA47794	Georgia GenBank	Chancey et al. 2015	24	63
GA47901	Georgia GenBank	Chancey et al. 2015	Unclass	304
GA47976	Georgia GenBank	Chancey et al. 2015	35	43
GA49138	Georgia GenBank	Chancey et al. 2015	4	651
GA49194	Georgia GenBank	Chancey et al. 2015	Unclass	2705
GA49447	Georgia GenBank	Chancey et al. 2015	22	4176
GA49542	Georgia GenBank	Chancey et al. 2015	39	3148
GA52306	Georgia GenBank	Chancey et al. 2015	19	3676
GA52612	Georgia GenBank	Chancey et al. 2015	24	5004
GA54354	Georgia GenBank	Chancey et al. 2015	9	338
GA54644	Georgia GenBank	Chancey et al. 2015	39	156
GA56113	Georgia GenBank	Chancey et al. 2015	39	156
GA56348	Georgia GenBank	Chancey et al. 2015	19	433
GA58581	Georgia GenBank	Chancey et al. 2015	35	~13
GA58771	Georgia GenBank	Chancey et al. 2015	4	320
GA58981	Georgia GenBank	Chancey et al. 2015	19	433
GA60080	Georgia GenBank	Chancey et al. 2015	14	1092
GA60132	Georgia GenBank	Chancey et al. 2015	19	1390
GA60190	Georgia GenBank	Chancey et al. 2015	19	1292
GA62331	Georgia GenBank	Chancey et al. 2015	9	338
GA62681	Georgia GenBank	Chancey et al. 2015	28	199
6259_5#1	Maela	Chewapreecha et al. 2014	1	6687
6259_5#10	Maela	Chewapreecha et al. 2014	14	5096
6259_5#12	Maela	Chewapreecha et al. 2014	29	4132
6259_5#13	Maela	Chewapreecha et al. 2014	20	315
6259_5#14	Maela	Chewapreecha et al. 2014	12	6040
6259_5#15	Maela	Chewapreecha et al. 2014	Unclass	10035
6259_5#16	Maela	Chewapreecha et al. 2014	Unclass	4409
6259_5#17	Maela	Chewapreecha et al. 2014	19	10494
6259_5#18	Maela	Chewapreecha et al. 2014	9	10031
6259_5#19	Maela	Chewapreecha et al. 2014	19	5036
6259_5#2	Maela	Chewapreecha et al. 2014	Unclass	4409
6259_5#20	Maela	Chewapreecha et al. 2014	37	4133
6259_5#21	Maela	Chewapreecha et al. 2014	19	4406
6259_5#23	Maela	Chewapreecha et al. 2014	12	10507
6259_5#24	Maela	Chewapreecha et al. 2014	17	4136
6259_5#3	Maela	Chewapreecha et al. 2014	37	4133
6259_5#4	Maela	Chewapreecha et al. 2014	11	1263
6259_5#5	Maela	Chewapreecha et al. 2014	37	10320
6259_5#6	Maela	Chewapreecha et al. 2014	Unclass	2758
6259_5#7	Maela	Chewapreecha et al. 2014	Unclass	2758
6259_5#8	Maela	Chewapreecha et al. 2014	1	4129
6259_5#9	Maela	Chewapreecha et al. 2014	36	4130
6259_6#1	Maela	Chewapreecha et al. 2014	31	4138
6259_6#10	Maela	Chewapreecha et al. 2014	29	~6694
6259_6#11	Maela	Chewapreecha et al. 2014	36	4130
6259_6#12	Maela	Chewapreecha et al. 2014	36	4130
6259_6#13	Maela	Chewapreecha et al. 2014	14	5096
6259_6#14	Maela	Chewapreecha et al. 2014	19	4406
6259_6#15	Maela	Chewapreecha et al. 2014	23	5095
6259_6#16	Maela	Chewapreecha et al. 2014	Unclass	4409
6259_6#17	Maela	Chewapreecha et al. 2014	11	6709
6259_6#18	Maela	Chewapreecha et al. 2014	26	230
6259_6#19	Maela	Chewapreecha et al. 2014	34	6698
6259_6#2	Maela	Chewapreecha et al. 2014	26	2355
6259_6#20	Maela	Chewapreecha et al. 2014	26	230
6259_6#21	Maela	Chewapreecha et al. 2014	10	982
6259_6#22	Maela	Chewapreecha et al. 2014	36	10381
6259_6#23	Maela	Chewapreecha et al. 2014	9	2218
6259_6#24	Maela	Chewapreecha et al. 2014	9	2218
6259_6#3	Maela	Chewapreecha et al. 2014	11	3545
6259_6#4	Maela	Chewapreecha et al. 2014	7	4420
6259_6#5	Maela	Chewapreecha et al. 2014	19	10494
6259_6#6	Maela	Chewapreecha et al. 2014	9	338
6259_6#7	Maela	Chewapreecha et al. 2014	7	4420
6259_6#8	Maela	Chewapreecha et al. 2014	7	4403
6259_6#9	Maela	Chewapreecha et al. 2014	2	448
6259_7#1	Maela	Chewapreecha et al. 2014	17	4136
6259_7#10	Maela	Chewapreecha et al. 2014	30	4209
6259_7#11	Maela	Chewapreecha et al. 2014	17	4136
6259_7#12	Maela	Chewapreecha et al. 2014	16	99
6259_7#13	Maela	Chewapreecha et al. 2014	16	99
6259_7#14	Maela	Chewapreecha et al. 2014	26	2355
6259_7#15	Maela	Chewapreecha et al. 2014	23	10532
6259_7#16	Maela	Chewapreecha et al. 2014	37	10269
6259_7#17	Maela	Chewapreecha et al. 2014	37	4395
6259_7#18	Maela	Chewapreecha et al. 2014	29	4451
6259_7#19	Maela	Chewapreecha et al. 2014	1	7596
6259_7#2	Maela	Chewapreecha et al. 2014	7	10030
6259_7#20	Maela	Chewapreecha et al. 2014	8	6707
6259_7#21	Maela	Chewapreecha et al. 2014	8	6707
6259_7#22	Maela	Chewapreecha et al. 2014	7	10030
6259_7#23	Maela	Chewapreecha et al. 2014	29	6697
6259_7#24	Maela	Chewapreecha et al. 2014	37	4133
6259_7#3	Maela	Chewapreecha et al. 2014	37	4396
6259_7#4	Maela	Chewapreecha et al. 2014	9	5477
6259_7#5	Maela	Chewapreecha et al. 2014	8	5092
6259_7#6	Maela	Chewapreecha et al. 2014	33	6692
6259_7#7	Maela	Chewapreecha et al. 2014	2	448
6259_7#8	Maela	Chewapreecha et al. 2014	2	448
6259_7#9	Maela	Chewapreecha et al. 2014	23	6706
6259_8#1	Maela	Chewapreecha et al. 2014	34	6698
6259_8#10	Maela	Chewapreecha et al. 2014	32	3735
6259_8#11	Maela	Chewapreecha et al. 2014	32	3735
6259_8#12	Maela	Chewapreecha et al. 2014	16	99
6259_8#13	Maela	Chewapreecha et al. 2014	31	5093
6259_8#14	Maela	Chewapreecha et al. 2014	23	217
6259_8#15	Maela	Chewapreecha et al. 2014	14	4412
6259_8#16	Maela	Chewapreecha et al. 2014	4	4414
6259_8#17	Maela	Chewapreecha et al. 2014	37	4133
6259_8#19	Maela	Chewapreecha et al. 2014	12	4654
6259_8#2	Maela	Chewapreecha et al. 2014	4	1583
6259_8#20	Maela	Chewapreecha et al. 2014	Unclass	~4447
6259_8#21	Maela	Chewapreecha et al. 2014	26	2355
6259_8#22	Maela	Chewapreecha et al. 2014	24	63
6259_8#23	Maela	Chewapreecha et al. 2014	4	4414
6259_8#24	Maela	Chewapreecha et al. 2014	11	6149
6259_8#3	Maela	Chewapreecha et al. 2014	16	99
6259_8#4	Maela	Chewapreecha et al. 2014	6	802
6259_8#5	Maela	Chewapreecha et al. 2014	37	4395
6259_8#6	Maela	Chewapreecha et al. 2014	23	6690
6259_8#7	Maela	Chewapreecha et al. 2014	37	4395
6259_8#8	Maela	Chewapreecha et al. 2014	19	10427
6259_8#9	Maela	Chewapreecha et al. 2014	36	4130
6593_4#1	Maela	Chewapreecha et al. 2014	32	3735
6593_4#10	Maela	Chewapreecha et al. 2014	19	4418
6593_4#11	Maela	Chewapreecha et al. 2014	19	4418
6593_4#12	Maela	Chewapreecha et al. 2014	11	6709
6593_4#13	Maela	Chewapreecha et al. 2014	23	5120
6593_4#14	Maela	Chewapreecha et al. 2014	34	6689
6593_4#15	Maela	Chewapreecha et al. 2014	23	5099
6593_4#16	Maela	Chewapreecha et al. 2014	33	6692
6593_4#17	Maela	Chewapreecha et al. 2014	9	2218
6593_4#18	Maela	Chewapreecha et al. 2014	26	230
6593_4#19	Maela	Chewapreecha et al. 2014	19	4406
6593_4#2	Maela	Chewapreecha et al. 2014	23	6688
6593_4#20	Maela	Chewapreecha et al. 2014	31	4398
6593_4#21	Maela	Chewapreecha et al. 2014	Unclass	1504
6593_4#22	Maela	Chewapreecha et al. 2014	33	6692
6593_4#23	Maela	Chewapreecha et al. 2014	11	6709
6593_4#24	Maela	Chewapreecha et al. 2014	30	4209
6593_4#3	Maela	Chewapreecha et al. 2014	Unclass	4409
6593_4#4	Maela	Chewapreecha et al. 2014	31	4393
6593_4#5	Maela	Chewapreecha et al. 2014	23	6708
6593_4#6	Maela	Chewapreecha et al. 2014	1	7596
6593_4#7	Maela	Chewapreecha et al. 2014	4	4414
6593_4#8	Maela	Chewapreecha et al. 2014	31	4391
6593_4#9	Maela	Chewapreecha et al. 2014	26	230
6593_5#1	Maela	Chewapreecha et al. 2014	31	4445
6593_5#10	Maela	Chewapreecha et al. 2014	31	4134
6593_5#11	Maela	Chewapreecha et al. 2014	4	236
6593_5#12	Maela	Chewapreecha et al. 2014	37	4135
6593_5#13	Maela	Chewapreecha et al. 2014	21	4404
6593_5#14	Maela	Chewapreecha et al. 2014	37	4395
6593_5#15	Maela	Chewapreecha et al. 2014	37	4395
6593_5#16	Maela	Chewapreecha et al. 2014	17	4137
6593_5#17	Maela	Chewapreecha et al. 2014	9	338
6593_5#18	Maela	Chewapreecha et al. 2014	6	802
6593_5#19	Maela	Chewapreecha et al. 2014	8	4399
6593_5#2	Maela	Chewapreecha et al. 2014	27	81
6593_5#20	Maela	Chewapreecha et al. 2014	8	4399
6593_5#21	Maela	Chewapreecha et al. 2014	8	5092
6593_5#22	Maela	Chewapreecha et al. 2014	23	6690
6593_5#23	Maela	Chewapreecha et al. 2014	1	5107
6593_5#24	Maela	Chewapreecha et al. 2014	8	4399
6593_5#3	Maela	Chewapreecha et al. 2014	8	4399
6593_5#4	Maela	Chewapreecha et al. 2014	17	4136
6593_5#5	Maela	Chewapreecha et al. 2014	29	~4132
6593_5#6	Maela	Chewapreecha et al. 2014	37	4396
6593_5#7	Maela	Chewapreecha et al. 2014	30	4209
6593_5#8	Maela	Chewapreecha et al. 2014	Unclass	8799
6593_5#9	Maela	Chewapreecha et al. 2014	12	6693
6630_1#1	Maela	Chewapreecha et al. 2014	19	4418
6630_1#10	Maela	Chewapreecha et al. 2014	21	4422
6630_1#11	Maela	Chewapreecha et al. 2014	9	338
6630_1#12	Maela	Chewapreecha et al. 2014	12	4389
6630_1#13	Maela	Chewapreecha et al. 2014	29	~6694
6630_1#14	Maela	Chewapreecha et al. 2014	1	10322
6630_1#15	Maela	Chewapreecha et al. 2014	20	315
6630_1#16	Maela	Chewapreecha et al. 2014	24	63
6630_1#17	Maela	Chewapreecha et al. 2014	26	230
6630_1#18	Maela	Chewapreecha et al. 2014	23	~5094
6630_1#19	Maela	Chewapreecha et al. 2014	31	4391
6630_1#2	Maela	Chewapreecha et al. 2014	37	4133
6630_1#20	Maela	Chewapreecha et al. 2014	31	4391
6630_1#21	Maela	Chewapreecha et al. 2014	23	~5095
6630_1#23	Maela	Chewapreecha et al. 2014	14	~5096
6630_1#24	Maela	Chewapreecha et al. 2014	26	230
6630_1#3	Maela	Chewapreecha et al. 2014	9	2218
6630_1#4	Maela	Chewapreecha et al. 2014	31	4421
6630_1#5	Maela	Chewapreecha et al. 2014	23	5099
6630_1#6	Maela	Chewapreecha et al. 2014	24	63
6630_1#7	Maela	Chewapreecha et al. 2014	16	99
6630_1#8	Maela	Chewapreecha et al. 2014	16	99
6630_1#9	Maela	Chewapreecha et al. 2014	21	4422
6630_2#1	Maela	Chewapreecha et al. 2014	23	6710
6630_2#10	Maela	Chewapreecha et al. 2014	33	6692
6630_2#11	Maela	Chewapreecha et al. 2014	23	5094
6630_2#12	Maela	Chewapreecha et al. 2014	20	315
6630_2#13	Maela	Chewapreecha et al. 2014	2	~448
6630_2#14	Maela	Chewapreecha et al. 2014	33	6692
6630_2#15	Maela	Chewapreecha et al. 2014	9	2624
6630_2#16	Maela	Chewapreecha et al. 2014	31	4391
6630_2#17	Maela	Chewapreecha et al. 2014	24	63
6630_2#18	Maela	Chewapreecha et al. 2014	31	~4445
6630_2#19	Maela	Chewapreecha et al. 2014	11	3545
6630_2#2	Maela	Chewapreecha et al. 2014	20	315
6630_2#20	Maela	Chewapreecha et al. 2014	17	4136
6630_2#21	Maela	Chewapreecha et al. 2014	18	4965
6630_2#22	Maela	Chewapreecha et al. 2014	32	~2985
6630_2#23	Maela	Chewapreecha et al. 2014	32	10549
6630_2#24	Maela	Chewapreecha et al. 2014	23	5120
6630_2#3	Maela	Chewapreecha et al. 2014	34	910
6630_2#4	Maela	Chewapreecha et al. 2014	23	8958
6630_2#5	Maela	Chewapreecha et al. 2014	12	4389
6630_2#6	Maela	Chewapreecha et al. 2014	12	4389
6630_2#7	Maela	Chewapreecha et al. 2014	37	4395
6630_2#8	Maela	Chewapreecha et al. 2014	16	99
6630_2#9	Maela	Chewapreecha et al. 2014	16	99
6630_3#1	Maela	Chewapreecha et al. 2014	21	4422
6630_3#10	Maela	Chewapreecha et al. 2014	23	5095
6630_3#11	Maela	Chewapreecha et al. 2014	9	10354
6630_3#12	Maela	Chewapreecha et al. 2014	31	4391
6630_3#13	Maela	Chewapreecha et al. 2014	18	4965
6630_3#14	Maela	Chewapreecha et al. 2014	40	~180
6630_3#15	Maela	Chewapreecha et al. 2014	19	4418
6630_3#16	Maela	Chewapreecha et al. 2014	12	4389
6630_3#17	Maela	Chewapreecha et al. 2014	37	4133
6630_3#18	Maela	Chewapreecha et al. 2014	6	4413
6630_3#19	Maela	Chewapreecha et al. 2014	16	99
6630_3#2	Maela	Chewapreecha et al. 2014	21	4422
6630_3#20	Maela	Chewapreecha et al. 2014	7	10422
6630_3#21	Maela	Chewapreecha et al. 2014	19	10427
6630_3#22	Maela	Chewapreecha et al. 2014	4	4414
6630_3#23	Maela	Chewapreecha et al. 2014	37	4133
6630_3#24	Maela	Chewapreecha et al. 2014	20	10028
6630_3#3	Maela	Chewapreecha et al. 2014	4	4414
6630_3#4	Maela	Chewapreecha et al. 2014	12	4389
6630_3#5	Maela	Chewapreecha et al. 2014	30	4209
6630_3#6	Maela	Chewapreecha et al. 2014	4	236
6630_3#7	Maela	Chewapreecha et al. 2014	20	315
6630_3#8	Maela	Chewapreecha et al. 2014	20	315
6630_3#9	Maela	Chewapreecha et al. 2014	20	315
6630_4#1	Maela	Chewapreecha et al. 2014	11	6149
6630_4#10	Maela	Chewapreecha et al. 2014	32	3735
6630_4#11	Maela	Chewapreecha et al. 2014	23	5099
6630_4#12	Maela	Chewapreecha et al. 2014	9	2624
6630_4#13	Maela	Chewapreecha et al. 2014	2	448
6630_4#14	Maela	Chewapreecha et al. 2014	4	4414
6630_4#15	Maela	Chewapreecha et al. 2014	15	1439
6630_4#16	Maela	Chewapreecha et al. 2014	5	~1961
6630_4#17	Maela	Chewapreecha et al. 2014	15	1439
6630_4#18	Maela	Chewapreecha et al. 2014	24	63
6630_4#19	Maela	Chewapreecha et al. 2014	17	4136
6630_4#2	Maela	Chewapreecha et al. 2014	3	4936
6630_4#20	Maela	Chewapreecha et al. 2014	17	4136
6630_4#21	Maela	Chewapreecha et al. 2014	23	5120
6630_4#22	Maela	Chewapreecha et al. 2014	30	4209
6630_4#23	Maela	Chewapreecha et al. 2014	37	4133
6630_4#24	Maela	Chewapreecha et al. 2014	24	63
6630_4#3	Maela	Chewapreecha et al. 2014	33	6692
6630_4#4	Maela	Chewapreecha et al. 2014	12	2752
6630_4#5	Maela	Chewapreecha et al. 2014	37	4133
6630_4#6	Maela	Chewapreecha et al. 2014	3	447
6630_4#7	Maela	Chewapreecha et al. 2014	17	4411
6630_4#8	Maela	Chewapreecha et al. 2014	15	6711
6630_4#9	Maela	Chewapreecha et al. 2014	21	~6703
6631_1#1	Maela	Chewapreecha et al. 2014	19	989
6631_1#11	Maela	Chewapreecha et al. 2014	37	4395
6631_1#12	Maela	Chewapreecha et al. 2014	37	4395
6631_1#13	Maela	Chewapreecha et al. 2014	34	910
6631_1#14	Maela	Chewapreecha et al. 2014	18	4965
6631_1#15	Maela	Chewapreecha et al. 2014	14	5096
6631_1#16	Maela	Chewapreecha et al. 2014	1	5107
6631_1#17	Maela	Chewapreecha et al. 2014	15	1439
6631_1#18	Maela	Chewapreecha et al. 2014	8	5092
6631_1#19	Maela	Chewapreecha et al. 2014	39	156
6631_1#2	Maela	Chewapreecha et al. 2014	37	4396
6631_1#20	Maela	Chewapreecha et al. 2014	33	6692
6631_1#21	Maela	Chewapreecha et al. 2014	31	4142
6631_1#22	Maela	Chewapreecha et al. 2014	17	4136
6631_1#23	Maela	Chewapreecha et al. 2014	21	6703
6631_1#24	Maela	Chewapreecha et al. 2014	36	5101
6631_1#3	Maela	Chewapreecha et al. 2014	20	315
6631_1#4	Maela	Chewapreecha et al. 2014	21	4404
6631_1#5	Maela	Chewapreecha et al. 2014	18	4965
6631_1#6	Maela	Chewapreecha et al. 2014	31	4138
6631_1#7	Maela	Chewapreecha et al. 2014	24	63
6631_1#8	Maela	Chewapreecha et al. 2014	9	338
6631_1#9	Maela	Chewapreecha et al. 2014	6	802
6631_2#1	Maela	Chewapreecha et al. 2014	11	2966
6631_2#10	Maela	Chewapreecha et al. 2014	31	5093
6631_2#11	Maela	Chewapreecha et al. 2014	36	4130
6631_2#12	Maela	Chewapreecha et al. 2014	37	4133
6631_2#13	Maela	Chewapreecha et al. 2014	19	4406
6631_2#14	Maela	Chewapreecha et al. 2014	31	4392
6631_2#15	Maela	Chewapreecha et al. 2014	Unclass	458
6631_2#16	Maela	Chewapreecha et al. 2014	Unclass	8013
6631_2#17	Maela	Chewapreecha et al. 2014	15	1439
6631_2#18	Maela	Chewapreecha et al. 2014	Unclass	458
6631_2#19	Maela	Chewapreecha et al. 2014	24	63
6631_2#2	Maela	Chewapreecha et al. 2014	40	180
6631_2#20	Maela	Chewapreecha et al. 2014	12	4654
6631_2#21	Maela	Chewapreecha et al. 2014	15	10396
6631_2#22	Maela	Chewapreecha et al. 2014	2	448
6631_2#23	Maela	Chewapreecha et al. 2014	9	338
6631_2#24	Maela	Chewapreecha et al. 2014	24	63
6631_2#3	Maela	Chewapreecha et al. 2014	23	217
6631_2#4	Maela	Chewapreecha et al. 2014	14	4412
6631_2#5	Maela	Chewapreecha et al. 2014	3	447
6631_2#6	Maela	Chewapreecha et al. 2014	23	5120
6631_2#7	Maela	Chewapreecha et al. 2014	21	4422
6631_2#8	Maela	Chewapreecha et al. 2014	2	448
6631_2#9	Maela	Chewapreecha et al. 2014	31	10350
6631_3#1	Maela	Chewapreecha et al. 2014	21	4404
6631_3#10	Maela	Chewapreecha et al. 2014	10	4407
6631_3#11	Maela	Chewapreecha et al. 2014	31	4421
6631_3#12	Maela	Chewapreecha et al. 2014	36	5101
6631_3#13	Maela	Chewapreecha et al. 2014	6	802
6631_3#14	Maela	Chewapreecha et al. 2014	8	5092
6631_3#15	Maela	Chewapreecha et al. 2014	6	802
6631_3#16	Maela	Chewapreecha et al. 2014	29	4451
6631_3#17	Maela	Chewapreecha et al. 2014	30	4209
6631_3#18	Maela	Chewapreecha et al. 2014	17	4136
6631_3#19	Maela	Chewapreecha et al. 2014	11	3545
6631_3#2	Maela	Chewapreecha et al. 2014	6	802
6631_3#20	Maela	Chewapreecha et al. 2014	12	4113
6631_3#21	Maela	Chewapreecha et al. 2014	32	10534
6631_3#22	Maela	Chewapreecha et al. 2014	37	4133
6631_3#23	Maela	Chewapreecha et al. 2014	23	5095
6631_3#24	Maela	Chewapreecha et al. 2014	14	5098
6631_3#3	Maela	Chewapreecha et al. 2014	12	241
6631_3#4	Maela	Chewapreecha et al. 2014	19	10427
6631_3#5	Maela	Chewapreecha et al. 2014	24	63
6631_3#6	Maela	Chewapreecha et al. 2014	31	10334
6631_3#7	Maela	Chewapreecha et al. 2014	32	10549
6631_3#8	Maela	Chewapreecha et al. 2014	8	5092
6631_3#9	Maela	Chewapreecha et al. 2014	36	6695
6631_4#1	Maela	Chewapreecha et al. 2014	20	315
6631_4#10	Maela	Chewapreecha et al. 2014	11	10527
6631_4#11	Maela	Chewapreecha et al. 2014	11	280
6631_4#12	Maela	Chewapreecha et al. 2014	20	315
6631_4#13	Maela	Chewapreecha et al. 2014	32	3735
6631_4#14	Maela	Chewapreecha et al. 2014	37	4395
6631_4#15	Maela	Chewapreecha et al. 2014	9	2218
6631_4#16	Maela	Chewapreecha et al. 2014	23	10355
6631_4#17	Maela	Chewapreecha et al. 2014	15	1439
6631_4#18	Maela	Chewapreecha et al. 2014	30	4209
6631_4#19	Maela	Chewapreecha et al. 2014	Unclass	4409
6631_4#2	Maela	Chewapreecha et al. 2014	37	5122
6631_4#20	Maela	Chewapreecha et al. 2014	12	6693
6631_4#21	Maela	Chewapreecha et al. 2014	16	99
6631_4#22	Maela	Chewapreecha et al. 2014	31	4391
6631_4#23	Maela	Chewapreecha et al. 2014	8	6707
6631_4#24	Maela	Chewapreecha et al. 2014	23	10337
6631_4#3	Maela	Chewapreecha et al. 2014	37	4395
6631_4#4	Maela	Chewapreecha et al. 2014	9	10462
6631_4#5	Maela	Chewapreecha et al. 2014	36	4130
6631_4#6	Maela	Chewapreecha et al. 2014	27	81
6631_4#7	Maela	Chewapreecha et al. 2014	Unclass	458
6631_4#8	Maela	Chewapreecha et al. 2014	11	3545
6631_4#9	Maela	Chewapreecha et al. 2014	31	4392
6631_5#1	Maela	Chewapreecha et al. 2014	21	4422
6631_5#10	Maela	Chewapreecha et al. 2014	24	63
6631_5#11	Maela	Chewapreecha et al. 2014	34	10456
6631_5#12	Maela	Chewapreecha et al. 2014	18	4965
6631_5#13	Maela	Chewapreecha et al. 2014	8	870
6631_5#14	Maela	Chewapreecha et al. 2014	24	63
6631_5#15	Maela	Chewapreecha et al. 2014	24	63
6631_5#16	Maela	Chewapreecha et al. 2014	6	4413
6631_5#17	Maela	Chewapreecha et al. 2014	3	447
6631_5#18	Maela	Chewapreecha et al. 2014	15	1439
6631_5#19	Maela	Chewapreecha et al. 2014	16	99
6631_5#2	Maela	Chewapreecha et al. 2014	31	10282
6631_5#20	Maela	Chewapreecha et al. 2014	2	448
6631_5#21	Maela	Chewapreecha et al. 2014	27	81
6631_5#22	Maela	Chewapreecha et al. 2014	24	63
6631_5#23	Maela	Chewapreecha et al. 2014	20	315
6631_5#24	Maela	Chewapreecha et al. 2014	17	4411
6631_5#3	Maela	Chewapreecha et al. 2014	37	4395
6631_5#4	Maela	Chewapreecha et al. 2014	23	5095
6631_5#5	Maela	Chewapreecha et al. 2014	24	63
6631_5#6	Maela	Chewapreecha et al. 2014	23	5094
6631_5#7	Maela	Chewapreecha et al. 2014	23	5094
6631_5#8	Maela	Chewapreecha et al. 2014	33	6692
6631_5#9	Maela	Chewapreecha et al. 2014	8	4402
6631_6#1	Maela	Chewapreecha et al. 2014	24	63
6631_6#10	Maela	Chewapreecha et al. 2014	23	5094
6631_6#11	Maela	Chewapreecha et al. 2014	23	5120
6631_6#12	Maela	Chewapreecha et al. 2014	6	4413
6631_6#13	Maela	Chewapreecha et al. 2014	37	4395
6631_6#14	Maela	Chewapreecha et al. 2014	4	236
6631_6#15	Maela	Chewapreecha et al. 2014	26	1701
6631_6#16	Maela	Chewapreecha et al. 2014	6	802
6631_6#17	Maela	Chewapreecha et al. 2014	20	315
6631_6#18	Maela	Chewapreecha et al. 2014	12	4389
6631_6#19	Maela	Chewapreecha et al. 2014	12	241
6631_6#2	Maela	Chewapreecha et al. 2014	24	63
6631_6#20	Maela	Chewapreecha et al. 2014	8	5092
6631_6#21	Maela	Chewapreecha et al. 2014	37	4395
6631_6#22	Maela	Chewapreecha et al. 2014	12	6693
6631_6#23	Maela	Chewapreecha et al. 2014	20	10028
6631_6#24	Maela	Chewapreecha et al. 2014	10	4407
6631_6#3	Maela	Chewapreecha et al. 2014	11	280
6631_6#4	Maela	Chewapreecha et al. 2014	4	4414
6631_6#5	Maela	Chewapreecha et al. 2014	31	4134
6631_6#6	Maela	Chewapreecha et al. 2014	24	63
6631_6#7	Maela	Chewapreecha et al. 2014	17	4136
6631_6#8	Maela	Chewapreecha et al. 2014	16	99
6631_6#9	Maela	Chewapreecha et al. 2014	7	4403
6631_7#1	Maela	Chewapreecha et al. 2014	10	4407
6631_7#10	Maela	Chewapreecha et al. 2014	29	4451
6631_7#11	Maela	Chewapreecha et al. 2014	12	6693
6631_7#12	Maela	Chewapreecha et al. 2014	9	2624
6631_7#13	Maela	Chewapreecha et al. 2014	27	81
6631_7#14	Maela	Chewapreecha et al. 2014	37	4395
6631_7#15	Maela	Chewapreecha et al. 2014	32	3735
6631_7#16	Maela	Chewapreecha et al. 2014	1	10352
6631_7#17	Maela	Chewapreecha et al. 2014	39	156
6631_7#18	Maela	Chewapreecha et al. 2014	19	10494
6631_7#19	Maela	Chewapreecha et al. 2014	6	802
6631_7#2	Maela	Chewapreecha et al. 2014	23	10355
6631_7#20	Maela	Chewapreecha et al. 2014	23	6690
6631_7#21	Maela	Chewapreecha et al. 2014	9	338
6631_7#22	Maela	Chewapreecha et al. 2014	15	10391
6631_7#23	Maela	Chewapreecha et al. 2014	11	3545
6631_7#24	Maela	Chewapreecha et al. 2014	14	10378
6631_7#3	Maela	Chewapreecha et al. 2014	15	1439
6631_7#4	Maela	Chewapreecha et al. 2014	6	4413
6631_7#5	Maela	Chewapreecha et al. 2014	12	2752
6631_7#6	Maela	Chewapreecha et al. 2014	36	5101
6631_7#7	Maela	Chewapreecha et al. 2014	6	802
6631_7#8	Maela	Chewapreecha et al. 2014	23	217
6631_7#9	Maela	Chewapreecha et al. 2014	8	5092
6641_6#1	Maela	Chewapreecha et al. 2014	8	5092
6641_6#10	Maela	Chewapreecha et al. 2014	31	5093
6641_6#11	Maela	Chewapreecha et al. 2014	19	~989
6641_6#12	Maela	Chewapreecha et al. 2014	14	~4412
6641_6#13	Maela	Chewapreecha et al. 2014	33	6692
6641_6#14	Maela	Chewapreecha et al. 2014	1	~6687
6641_6#15	Maela	Chewapreecha et al. 2014	31	5093
6641_6#16	Maela	Chewapreecha et al. 2014	32	3735
6641_6#17	Maela	Chewapreecha et al. 2014	36	10421
6641_6#18	Maela	Chewapreecha et al. 2014	19	4406
6641_6#19	Maela	Chewapreecha et al. 2014	4	4414
6641_6#2	Maela	Chewapreecha et al. 2014	8	4402
6641_6#20	Maela	Chewapreecha et al. 2014	23	5120
6641_6#21	Maela	Chewapreecha et al. 2014	32	3735
6641_6#22	Maela	Chewapreecha et al. 2014	30	4209
6641_6#23	Maela	Chewapreecha et al. 2014	19	4406
6641_6#24	Maela	Chewapreecha et al. 2014	20	315
6641_6#3	Maela	Chewapreecha et al. 2014	24	63
6641_6#4	Maela	Chewapreecha et al. 2014	1	4449
6641_6#5	Maela	Chewapreecha et al. 2014	33	6692
6641_6#6	Maela	Chewapreecha et al. 2014	2	~6691
6641_6#7	Maela	Chewapreecha et al. 2014	6	802
6641_6#8	Maela	Chewapreecha et al. 2014	36	5101
6641_6#9	Maela	Chewapreecha et al. 2014	6	~802
6649_7#1	Maela	Chewapreecha et al. 2014	4	~1461
6649_7#10	Maela	Chewapreecha et al. 2014	21	~4422
6649_7#11	Maela	Chewapreecha et al. 2014	31	~5093
6649_7#12	Maela	Chewapreecha et al. 2014	4	4414
6649_7#13	Maela	Chewapreecha et al. 2014	19	4418
6649_7#14	Maela	Chewapreecha et al. 2014	9	2624
6649_7#15	Maela	Chewapreecha et al. 2014	Unclass	458
6649_7#16	Maela	Chewapreecha et al. 2014	11	3545
6649_7#17	Maela	Chewapreecha et al. 2014	Unclass	7833
6649_7#18	Maela	Chewapreecha et al. 2014	9	2218
6649_7#19	Maela	Chewapreecha et al. 2014	20	315
6649_7#20	Maela	Chewapreecha et al. 2014	32	~3735
6649_7#21	Maela	Chewapreecha et al. 2014	5	~1758
6649_7#22	Maela	Chewapreecha et al. 2014	15	~771
6649_7#23	Maela	Chewapreecha et al. 2014	2	~448
6649_7#24	Maela	Chewapreecha et al. 2014	4	~1461
6649_7#3	Maela	Chewapreecha et al. 2014	19	~996
6649_7#4	Maela	Chewapreecha et al. 2014	17	~4136
6649_7#5	Maela	Chewapreecha et al. 2014	30	~4209
6649_7#6	Maela	Chewapreecha et al. 2014	23	~5392
6649_7#7	Maela	Chewapreecha et al. 2014	14	~5096
6649_7#8	Maela	Chewapreecha et al. 2014	6	~802
6649_7#9	Maela	Chewapreecha et al. 2014	4	~1583
6649_8#1	Maela	Chewapreecha et al. 2014	31	4421
6649_8#10	Maela	Chewapreecha et al. 2014	21	4422
6649_8#11	Maela	Chewapreecha et al. 2014	31	4393
6649_8#12	Maela	Chewapreecha et al. 2014	23	8958
6649_8#13	Maela	Chewapreecha et al. 2014	32	3735
6649_8#14	Maela	Chewapreecha et al. 2014	2	448
6649_8#15	Maela	Chewapreecha et al. 2014	16	99
6649_8#16	Maela	Chewapreecha et al. 2014	31	4391
6649_8#17	Maela	Chewapreecha et al. 2014	31	4391
6649_8#18	Maela	Chewapreecha et al. 2014	19	3784
6649_8#19	Maela	Chewapreecha et al. 2014	26	230
6649_8#2	Maela	Chewapreecha et al. 2014	6	802
6649_8#20	Maela	Chewapreecha et al. 2014	34	910
6649_8#21	Maela	Chewapreecha et al. 2014	37	4133
6649_8#22	Maela	Chewapreecha et al. 2014	10	982
6649_8#23	Maela	Chewapreecha et al. 2014	31	4398
6649_8#24	Maela	Chewapreecha et al. 2014	9	2218
6649_8#3	Maela	Chewapreecha et al. 2014	19	10343
6649_8#4	Maela	Chewapreecha et al. 2014	26	2355
6649_8#5	Maela	Chewapreecha et al. 2014	16	99
6649_8#6	Maela	Chewapreecha et al. 2014	Unclass	458
6649_8#7	Maela	Chewapreecha et al. 2014	37	10560
6649_8#8	Maela	Chewapreecha et al. 2014	24	63
6649_8#9	Maela	Chewapreecha et al. 2014	Unclass	4409
6664_1#1	Maela	Chewapreecha et al. 2014	12	6693
6664_1#10	Maela	Chewapreecha et al. 2014	9	338
6664_1#11	Maela	Chewapreecha et al. 2014	8	5092
6664_1#12	Maela	Chewapreecha et al. 2014	24	63
6664_1#13	Maela	Chewapreecha et al. 2014	21	4422
6664_1#14	Maela	Chewapreecha et al. 2014	Unclass	4453
6664_1#15	Maela	Chewapreecha et al. 2014	6	802
6664_1#16	Maela	Chewapreecha et al. 2014	31	4142
6664_1#17	Maela	Chewapreecha et al. 2014	26	1701
6664_1#18	Maela	Chewapreecha et al. 2014	11	280
6664_1#19	Maela	Chewapreecha et al. 2014	4	236
6664_1#2	Maela	Chewapreecha et al. 2014	31	10284
6664_1#20	Maela	Chewapreecha et al. 2014	12	6693
6664_1#21	Maela	Chewapreecha et al. 2014	17	4136
6664_1#22	Maela	Chewapreecha et al. 2014	39	156
6664_1#23	Maela	Chewapreecha et al. 2014	33	6692
6664_1#24	Maela	Chewapreecha et al. 2014	8	5092
6664_1#3	Maela	Chewapreecha et al. 2014	31	4138
6664_1#4	Maela	Chewapreecha et al. 2014	2	448
6664_1#5	Maela	Chewapreecha et al. 2014	2	448
6664_1#6	Maela	Chewapreecha et al. 2014	12	4389
6664_1#7	Maela	Chewapreecha et al. 2014	37	4395
6664_1#8	Maela	Chewapreecha et al. 2014	21	4404
6664_1#9	Maela	Chewapreecha et al. 2014	7	4420
6673_8#1	Maela	Chewapreecha et al. 2014	8	4402
6673_8#10	Maela	Chewapreecha et al. 2014	12	4113
6673_8#11	Maela	Chewapreecha et al. 2014	14	4412
6673_8#12	Maela	Chewapreecha et al. 2014	15	1439
6673_8#13	Maela	Chewapreecha et al. 2014	6	802
6673_8#14	Maela	Chewapreecha et al. 2014	12	4389
6673_8#15	Maela	Chewapreecha et al. 2014	33	6692
6673_8#16	Maela	Chewapreecha et al. 2014	37	4395
6673_8#17	Maela	Chewapreecha et al. 2014	29	4451
6673_8#18	Maela	Chewapreecha et al. 2014	19	10343
6673_8#19	Maela	Chewapreecha et al. 2014	4	4414
6673_8#2	Maela	Chewapreecha et al. 2014	Unclass	10380
6673_8#20	Maela	Chewapreecha et al. 2014	4	4414
6673_8#21	Maela	Chewapreecha et al. 2014	17	4136
6673_8#22	Maela	Chewapreecha et al. 2014	19	4406
6673_8#23	Maela	Chewapreecha et al. 2014	11	10527
6673_8#24	Maela	Chewapreecha et al. 2014	31	5093
6673_8#3	Maela	Chewapreecha et al. 2014	19	989
6673_8#4	Maela	Chewapreecha et al. 2014	6	802
6673_8#5	Maela	Chewapreecha et al. 2014	14	5096
6673_8#6	Maela	Chewapreecha et al. 2014	6	802
6673_8#7	Maela	Chewapreecha et al. 2014	23	5120
6673_8#8	Maela	Chewapreecha et al. 2014	36	5101
6673_8#9	Maela	Chewapreecha et al. 2014	16	99
6680_4#1	Maela	Chewapreecha et al. 2014	4	4414
6680_4#10	Maela	Chewapreecha et al. 2014	23	5095
6680_4#11	Maela	Chewapreecha et al. 2014	36	13121
6680_4#12	Maela	Chewapreecha et al. 2014	15	1439
6680_4#13	Maela	Chewapreecha et al. 2014	9	2218
6680_4#14	Maela	Chewapreecha et al. 2014	31	10285
6680_4#15	Maela	Chewapreecha et al. 2014	17	4136
6680_4#16	Maela	Chewapreecha et al. 2014	37	4133
6680_4#17	Maela	Chewapreecha et al. 2014	19	4418
6680_4#18	Maela	Chewapreecha et al. 2014	31	10278
6680_4#19	Maela	Chewapreecha et al. 2014	21	5116
6680_4#2	Maela	Chewapreecha et al. 2014	37	4133
6680_4#20	Maela	Chewapreecha et al. 2014	17	4136
6680_4#21	Maela	Chewapreecha et al. 2014	4	4414
6680_4#22	Maela	Chewapreecha et al. 2014	4	4414
6680_4#23	Maela	Chewapreecha et al. 2014	4	4414
6680_4#24	Maela	Chewapreecha et al. 2014	4	4414
6680_4#3	Maela	Chewapreecha et al. 2014	27	81
6680_4#4	Maela	Chewapreecha et al. 2014	37	4133
6680_4#5	Maela	Chewapreecha et al. 2014	4	4414
6680_4#6	Maela	Chewapreecha et al. 2014	9	5477
6680_4#7	Maela	Chewapreecha et al. 2014	17	10401
6680_4#8	Maela	Chewapreecha et al. 2014	34	6689
6680_4#9	Maela	Chewapreecha et al. 2014	6	802
6680_5#1	Maela	Chewapreecha et al. 2014	2	448
6680_5#10	Maela	Chewapreecha et al. 2014	3	4936
6680_5#11	Maela	Chewapreecha et al. 2014	4	236
6680_5#12	Maela	Chewapreecha et al. 2014	36	13121
6680_5#13	Maela	Chewapreecha et al. 2014	4	236
6680_5#14	Maela	Chewapreecha et al. 2014	30	4209
6680_5#15	Maela	Chewapreecha et al. 2014	4	4414
6680_5#16	Maela	Chewapreecha et al. 2014	23	5123
6680_5#17	Maela	Chewapreecha et al. 2014	4	4414
6680_5#18	Maela	Chewapreecha et al. 2014	4	4414
6680_5#19	Maela	Chewapreecha et al. 2014	6	4413
6680_5#2	Maela	Chewapreecha et al. 2014	31	4398
6680_5#20	Maela	Chewapreecha et al. 2014	23	6710
6680_5#21	Maela	Chewapreecha et al. 2014	9	10031
6680_5#22	Maela	Chewapreecha et al. 2014	4	4414
6680_5#23	Maela	Chewapreecha et al. 2014	6	802
6680_5#24	Maela	Chewapreecha et al. 2014	4	1583
6680_5#3	Maela	Chewapreecha et al. 2014	8	870
6680_5#4	Maela	Chewapreecha et al. 2014	31	4398
6680_5#5	Maela	Chewapreecha et al. 2014	12	901
6680_5#6	Maela	Chewapreecha et al. 2014	29	4451
6680_5#7	Maela	Chewapreecha et al. 2014	4	4414
6680_5#8	Maela	Chewapreecha et al. 2014	26	1701
6680_5#9	Maela	Chewapreecha et al. 2014	31	10326
6680_6#11	Maela	Chewapreecha et al. 2014	31	4390
6680_6#12	Maela	Chewapreecha et al. 2014	21	5105
6680_6#13	Maela	Chewapreecha et al. 2014	4	4414
6680_6#14	Maela	Chewapreecha et al. 2014	7	5124
6680_6#15	Maela	Chewapreecha et al. 2014	3	4936
6680_6#16	Maela	Chewapreecha et al. 2014	2	448
6680_6#17	Maela	Chewapreecha et al. 2014	4	4414
6680_6#18	Maela	Chewapreecha et al. 2014	Unclass	5106
6680_6#19	Maela	Chewapreecha et al. 2014	12	4654
6680_6#2	Maela	Chewapreecha et al. 2014	9	10031
6680_6#20	Maela	Chewapreecha et al. 2014	6	802
6680_6#21	Maela	Chewapreecha et al. 2014	31	10579
6680_6#22	Maela	Chewapreecha et al. 2014	6	802
6680_6#23	Maela	Chewapreecha et al. 2014	23	6690
6680_6#24	Maela	Chewapreecha et al. 2014	6	4413
6680_6#3	Maela	Chewapreecha et al. 2014	6	802
6680_6#4	Maela	Chewapreecha et al. 2014	14	4412
6680_6#5	Maela	Chewapreecha et al. 2014	6	802
6680_6#6	Maela	Chewapreecha et al. 2014	31	4390
6680_6#7	Maela	Chewapreecha et al. 2014	2	448
6680_6#9	Maela	Chewapreecha et al. 2014	21	5116
6680_7#1	Maela	Chewapreecha et al. 2014	4	4414
6680_7#10	Maela	Chewapreecha et al. 2014	17	4136
6680_7#11	Maela	Chewapreecha et al. 2014	18	3058
6680_7#12	Maela	Chewapreecha et al. 2014	Unclass	10498
6680_7#13	Maela	Chewapreecha et al. 2014	12	10442
6680_7#14	Maela	Chewapreecha et al. 2014	17	4136
6680_7#15	Maela	Chewapreecha et al. 2014	17	~4136
6680_7#16	Maela	Chewapreecha et al. 2014	11	280
6680_7#17	Maela	Chewapreecha et al. 2014	4	4414
6680_7#18	Maela	Chewapreecha et al. 2014	4	4414
6680_7#19	Maela	Chewapreecha et al. 2014	9	2624
6680_7#2	Maela	Chewapreecha et al. 2014	17	10569
6680_7#20	Maela	Chewapreecha et al. 2014	14	5096
6680_7#21	Maela	Chewapreecha et al. 2014	20	315
6680_7#22	Maela	Chewapreecha et al. 2014	4	4414
6680_7#23	Maela	Chewapreecha et al. 2014	Unclass	6717
6680_7#24	Maela	Chewapreecha et al. 2014	4	236
6680_7#3	Maela	Chewapreecha et al. 2014	9	2624
6680_7#4	Maela	Chewapreecha et al. 2014	1	5107
6680_7#5	Maela	Chewapreecha et al. 2014	7	4420
6680_7#6	Maela	Chewapreecha et al. 2014	37	4133
6680_7#7	Maela	Chewapreecha et al. 2014	6	4413
6680_7#9	Maela	Chewapreecha et al. 2014	4	4414
6680_8#1	Maela	Chewapreecha et al. 2014	6	4413
6680_8#10	Maela	Chewapreecha et al. 2014	31	4445
6680_8#11	Maela	Chewapreecha et al. 2014	26	230
6680_8#12	Maela	Chewapreecha et al. 2014	31	4134
6680_8#13	Maela	Chewapreecha et al. 2014	24	63
6680_8#14	Maela	Chewapreecha et al. 2014	19	989
6680_8#15	Maela	Chewapreecha et al. 2014	12	4389
6680_8#16	Maela	Chewapreecha et al. 2014	11	3545
6680_8#17	Maela	Chewapreecha et al. 2014	17	13119
6680_8#18	Maela	Chewapreecha et al. 2014	9	2624
6680_8#19	Maela	Chewapreecha et al. 2014	30	4209
6680_8#2	Maela	Chewapreecha et al. 2014	4	4414
6680_8#20	Maela	Chewapreecha et al. 2014	7	4403
6680_8#21	Maela	Chewapreecha et al. 2014	31	4139
6680_8#22	Maela	Chewapreecha et al. 2014	23	6710
6680_8#23	Maela	Chewapreecha et al. 2014	8	4402
6680_8#24	Maela	Chewapreecha et al. 2014	8	4402
6680_8#3	Maela	Chewapreecha et al. 2014	3	447
6680_8#4	Maela	Chewapreecha et al. 2014	12	4389
6680_8#5	Maela	Chewapreecha et al. 2014	34	6689
6680_8#6	Maela	Chewapreecha et al. 2014	9	338
6680_8#7	Maela	Chewapreecha et al. 2014	16	99
6680_8#8	Maela	Chewapreecha et al. 2014	16	99
6680_8#9	Maela	Chewapreecha et al. 2014	8	5092
6710_6#1	Maela	Chewapreecha et al. 2014	6	4413
6710_6#10	Maela	Chewapreecha et al. 2014	6	802
6710_6#11	Maela	Chewapreecha et al. 2014	31	5093
6710_6#12	Maela	Chewapreecha et al. 2014	33	6692
6710_6#13	Maela	Chewapreecha et al. 2014	4	4414
6710_6#14	Maela	Chewapreecha et al. 2014	33	6692
6710_6#15	Maela	Chewapreecha et al. 2014	21	6703
6710_6#16	Maela	Chewapreecha et al. 2014	23	289
6710_6#17	Maela	Chewapreecha et al. 2014	18	3058
6710_6#18	Maela	Chewapreecha et al. 2014	6	802
6710_6#19	Maela	Chewapreecha et al. 2014	11	280
6710_6#2	Maela	Chewapreecha et al. 2014	12	10517
6710_6#20	Maela	Chewapreecha et al. 2014	4	4414
6710_6#21	Maela	Chewapreecha et al. 2014	12	901
6710_6#22	Maela	Chewapreecha et al. 2014	11	10527
6710_6#23	Maela	Chewapreecha et al. 2014	37	4133
6710_6#24	Maela	Chewapreecha et al. 2014	15	1439
6710_6#3	Maela	Chewapreecha et al. 2014	19	10343
6710_6#4	Maela	Chewapreecha et al. 2014	6	4413
6710_6#6	Maela	Chewapreecha et al. 2014	15	1439
6710_6#7	Maela	Chewapreecha et al. 2014	23	5115
6710_6#8	Maela	Chewapreecha et al. 2014	21	6172
6710_6#9	Maela	Chewapreecha et al. 2014	11	2991
6710_7#1	Maela	Chewapreecha et al. 2014	4	4414
6710_7#10	Maela	Chewapreecha et al. 2014	17	4411
6710_7#11	Maela	Chewapreecha et al. 2014	6	802
6710_7#12	Maela	Chewapreecha et al. 2014	32	3735
6710_7#13	Maela	Chewapreecha et al. 2014	37	10289
6710_7#14	Maela	Chewapreecha et al. 2014	18	10425
6710_7#15	Maela	Chewapreecha et al. 2014	29	4451
6710_7#16	Maela	Chewapreecha et al. 2014	12	4389
6710_7#17	Maela	Chewapreecha et al. 2014	6	10484
6710_7#18	Maela	Chewapreecha et al. 2014	24	~2108
6710_7#19	Maela	Chewapreecha et al. 2014	15	1439
6710_7#2	Maela	Chewapreecha et al. 2014	7	4403
6710_7#20	Maela	Chewapreecha et al. 2014	4	4414
6710_7#21	Maela	Chewapreecha et al. 2014	6	802
6710_7#22	Maela	Chewapreecha et al. 2014	17	10402
6710_7#23	Maela	Chewapreecha et al. 2014	21	4422
6710_7#24	Maela	Chewapreecha et al. 2014	26	1701
6710_7#4	Maela	Chewapreecha et al. 2014	4	4414
6710_7#5	Maela	Chewapreecha et al. 2014	12	2752
6710_7#6	Maela	Chewapreecha et al. 2014	4	4414
6710_7#7	Maela	Chewapreecha et al. 2014	34	910
6710_7#8	Maela	Chewapreecha et al. 2014	6	4413
6710_7#9	Maela	Chewapreecha et al. 2014	37	10320
6710_8#1	Maela	Chewapreecha et al. 2014	19	4406
6710_8#10	Maela	Chewapreecha et al. 2014	12	4389
6710_8#11	Maela	Chewapreecha et al. 2014	4	4414
6710_8#12	Maela	Chewapreecha et al. 2014	33	6692
6710_8#13	Maela	Chewapreecha et al. 2014	Unclass	6012
6710_8#14	Maela	Chewapreecha et al. 2014	33	10032
6710_8#15	Maela	Chewapreecha et al. 2014	33	6692
6710_8#16	Maela	Chewapreecha et al. 2014	4	236
6710_8#17	Maela	Chewapreecha et al. 2014	26	2355
6710_8#18	Maela	Chewapreecha et al. 2014	3	4936
6710_8#19	Maela	Chewapreecha et al. 2014	9	172
6710_8#2	Maela	Chewapreecha et al. 2014	37	4395
6710_8#20	Maela	Chewapreecha et al. 2014	6	802
6710_8#21	Maela	Chewapreecha et al. 2014	9	172
6710_8#22	Maela	Chewapreecha et al. 2014	6	802
6710_8#23	Maela	Chewapreecha et al. 2014	12	901
6710_8#24	Maela	Chewapreecha et al. 2014	19	3983
6710_8#3	Maela	Chewapreecha et al. 2014	19	10341
6710_8#5	Maela	Chewapreecha et al. 2014	36	6726
6710_8#6	Maela	Chewapreecha et al. 2014	12	4113
6710_8#7	Maela	Chewapreecha et al. 2014	24	63
6710_8#9	Maela	Chewapreecha et al. 2014	4	4414
6714_7#1	Maela	Chewapreecha et al. 2014	20	315
6714_7#10	Maela	Chewapreecha et al. 2014	17	13116
6714_7#11	Maela	Chewapreecha et al. 2014	6	4413
6714_7#12	Maela	Chewapreecha et al. 2014	17	4136
6714_7#13	Maela	Chewapreecha et al. 2014	4	4414
6714_7#14	Maela	Chewapreecha et al. 2014	24	63
6714_7#15	Maela	Chewapreecha et al. 2014	8	870
6714_7#16	Maela	Chewapreecha et al. 2014	4	4414
6714_7#17	Maela	Chewapreecha et al. 2014	23	6696
6714_7#18	Maela	Chewapreecha et al. 2014	2	448
6714_7#19	Maela	Chewapreecha et al. 2014	37	10573
6714_7#2	Maela	Chewapreecha et al. 2014	21	4422
6714_7#20	Maela	Chewapreecha et al. 2014	23	217
6714_7#21	Maela	Chewapreecha et al. 2014	17	4136
6714_7#23	Maela	Chewapreecha et al. 2014	16	99
6714_7#24	Maela	Chewapreecha et al. 2014	18	4965
6714_7#3	Maela	Chewapreecha et al. 2014	31	4391
6714_7#4	Maela	Chewapreecha et al. 2014	20	315
6714_7#5	Maela	Chewapreecha et al. 2014	34	910
6714_7#6	Maela	Chewapreecha et al. 2014	37	10562
6714_7#7	Maela	Chewapreecha et al. 2014	23	5094
6714_7#8	Maela	Chewapreecha et al. 2014	30	4209
6714_7#9	Maela	Chewapreecha et al. 2014	4	236
6714_8#1	Maela	Chewapreecha et al. 2014	16	99
6714_8#10	Maela	Chewapreecha et al. 2014	32	10534
6714_8#11	Maela	Chewapreecha et al. 2014	11	10527
6714_8#12	Maela	Chewapreecha et al. 2014	6	4413
6714_8#13	Maela	Chewapreecha et al. 2014	23	5099
6714_8#14	Maela	Chewapreecha et al. 2014	9	172
6714_8#15	Maela	Chewapreecha et al. 2014	24	63
6714_8#16	Maela	Chewapreecha et al. 2014	9	172
6714_8#17	Maela	Chewapreecha et al. 2014	37	4133
6714_8#18	Maela	Chewapreecha et al. 2014	20	315
6714_8#19	Maela	Chewapreecha et al. 2014	31	4398
6714_8#2	Maela	Chewapreecha et al. 2014	16	99
6714_8#20	Maela	Chewapreecha et al. 2014	10	4408
6714_8#21	Maela	Chewapreecha et al. 2014	12	4389
6714_8#22	Maela	Chewapreecha et al. 2014	6	4413
6714_8#23	Maela	Chewapreecha et al. 2014	31	4394
6714_8#24	Maela	Chewapreecha et al. 2014	4	236
6714_8#3	Maela	Chewapreecha et al. 2014	17	10403
6714_8#4	Maela	Chewapreecha et al. 2014	17	10403
6714_8#5	Maela	Chewapreecha et al. 2014	12	4113
6714_8#6	Maela	Chewapreecha et al. 2014	34	10456
6714_8#7	Maela	Chewapreecha et al. 2014	37	4133
6714_8#8	Maela	Chewapreecha et al. 2014	19	4406
6714_8#9	Maela	Chewapreecha et al. 2014	23	5095
6730_1#1	Maela	Chewapreecha et al. 2014	1	4448
6730_1#10	Maela	Chewapreecha et al. 2014	31	4391
6730_1#11	Maela	Chewapreecha et al. 2014	Unclass	6713
6730_1#12	Maela	Chewapreecha et al. 2014	17	4136
6730_1#13	Maela	Chewapreecha et al. 2014	8	4399
6730_1#14	Maela	Chewapreecha et al. 2014	9	338
6730_1#15	Maela	Chewapreecha et al. 2014	6	802
6730_1#16	Maela	Chewapreecha et al. 2014	21	4422
6730_1#17	Maela	Chewapreecha et al. 2014	6	4413
6730_1#18	Maela	Chewapreecha et al. 2014	2	448
6730_1#19	Maela	Chewapreecha et al. 2014	17	4136
6730_1#2	Maela	Chewapreecha et al. 2014	37	4133
6730_1#20	Maela	Chewapreecha et al. 2014	33	6692
6730_1#21	Maela	Chewapreecha et al. 2014	31	10333
6730_1#22	Maela	Chewapreecha et al. 2014	12	4654
6730_1#23	Maela	Chewapreecha et al. 2014	33	6692
6730_1#24	Maela	Chewapreecha et al. 2014	37	4396
6730_1#3	Maela	Chewapreecha et al. 2014	24	63
6730_1#4	Maela	Chewapreecha et al. 2014	8	870
6730_1#5	Maela	Chewapreecha et al. 2014	8	870
6730_1#6	Maela	Chewapreecha et al. 2014	4	4414
6730_1#7	Maela	Chewapreecha et al. 2014	9	4966
6730_1#8	Maela	Chewapreecha et al. 2014	3	447
6730_1#9	Maela	Chewapreecha et al. 2014	17	4411
6730_3#1	Maela	Chewapreecha et al. 2014	4	4414
6730_3#10	Maela	Chewapreecha et al. 2014	15	1439
6730_3#11	Maela	Chewapreecha et al. 2014	6	4413
6730_3#12	Maela	Chewapreecha et al. 2014	17	4136
6730_3#13	Maela	Chewapreecha et al. 2014	10	4407
6730_3#14	Maela	Chewapreecha et al. 2014	23	10355
6730_3#15	Maela	Chewapreecha et al. 2014	39	156
6730_3#16	Maela	Chewapreecha et al. 2014	39	156
6730_3#17	Maela	Chewapreecha et al. 2014	30	4209
6730_3#18	Maela	Chewapreecha et al. 2014	6	~802
6730_3#19	Maela	Chewapreecha et al. 2014	9	338
6730_3#2	Maela	Chewapreecha et al. 2014	Unclass	4453
6730_3#20	Maela	Chewapreecha et al. 2014	6	802
6730_3#21	Maela	Chewapreecha et al. 2014	20	315
6730_3#22	Maela	Chewapreecha et al. 2014	37	4395
6730_3#23	Maela	Chewapreecha et al. 2014	6	802
6730_3#24	Maela	Chewapreecha et al. 2014	17	4136
6730_3#3	Maela	Chewapreecha et al. 2014	6	802
6730_3#4	Maela	Chewapreecha et al. 2014	6	4413
6730_3#5	Maela	Chewapreecha et al. 2014	23	5097
6730_3#6	Maela	Chewapreecha et al. 2014	31	4421
6730_3#7	Maela	Chewapreecha et al. 2014	20	315
6730_3#8	Maela	Chewapreecha et al. 2014	31	4142
6730_3#9	Maela	Chewapreecha et al. 2014	29	4451
6730_4#1	Maela	Chewapreecha et al. 2014	6	802
6730_4#10	Maela	Chewapreecha et al. 2014	20	315
6730_4#11	Maela	Chewapreecha et al. 2014	6	802
6730_4#12	Maela	Chewapreecha et al. 2014	6	802
6730_4#13	Maela	Chewapreecha et al. 2014	16	99
6730_4#14	Maela	Chewapreecha et al. 2014	37	4395
6730_4#15	Maela	Chewapreecha et al. 2014	21	6714
6730_4#16	Maela	Chewapreecha et al. 2014	Unclass	4955
6730_4#17	Maela	Chewapreecha et al. 2014	15	1439
6730_4#18	Maela	Chewapreecha et al. 2014	4	4414
6730_4#19	Maela	Chewapreecha et al. 2014	9	2218
6730_4#2	Maela	Chewapreecha et al. 2014	29	4451
6730_4#20	Maela	Chewapreecha et al. 2014	32	3735
6730_4#21	Maela	Chewapreecha et al. 2014	6	802
6730_4#22	Maela	Chewapreecha et al. 2014	4	4414
6730_4#23	Maela	Chewapreecha et al. 2014	9	2624
6730_4#24	Maela	Chewapreecha et al. 2014	4	4414
6730_4#3	Maela	Chewapreecha et al. 2014	23	5095
6730_4#4	Maela	Chewapreecha et al. 2014	4	4414
6730_4#5	Maela	Chewapreecha et al. 2014	37	5122
6730_4#6	Maela	Chewapreecha et al. 2014	23	6706
6730_4#7	Maela	Chewapreecha et al. 2014	6	4413
6730_4#8	Maela	Chewapreecha et al. 2014	19	10427
6730_4#9	Maela	Chewapreecha et al. 2014	19	10427
6730_5#1	Maela	Chewapreecha et al. 2014	30	4209
6730_5#10	Maela	Chewapreecha et al. 2014	23	5099
6730_5#11	Maela	Chewapreecha et al. 2014	23	5099
6730_5#12	Maela	Chewapreecha et al. 2014	9	2218
6730_5#13	Maela	Chewapreecha et al. 2014	1	4448
6730_5#14	Maela	Chewapreecha et al. 2014	23	6696
6730_5#15	Maela	Chewapreecha et al. 2014	6	802
6730_5#16	Maela	Chewapreecha et al. 2014	30	4209
6730_5#17	Maela	Chewapreecha et al. 2014	4	4414
6730_5#18	Maela	Chewapreecha et al. 2014	4	4414
6730_5#19	Maela	Chewapreecha et al. 2014	6	4413
6730_5#2	Maela	Chewapreecha et al. 2014	12	4389
6730_5#21	Maela	Chewapreecha et al. 2014	12	10414
6730_5#22	Maela	Chewapreecha et al. 2014	34	910
6730_5#23	Maela	Chewapreecha et al. 2014	31	4398
6730_5#24	Maela	Chewapreecha et al. 2014	9	2624
6730_5#3	Maela	Chewapreecha et al. 2014	19	4401
6730_5#4	Maela	Chewapreecha et al. 2014	31	4394
6730_5#5	Maela	Chewapreecha et al. 2014	8	870
6730_5#6	Maela	Chewapreecha et al. 2014	8	870
6730_5#7	Maela	Chewapreecha et al. 2014	10	982
6730_5#8	Maela	Chewapreecha et al. 2014	23	10337
6730_5#9	Maela	Chewapreecha et al. 2014	20	315
6730_6#1	Maela	Chewapreecha et al. 2014	4	4414
6730_6#10	Maela	Chewapreecha et al. 2014	9	2572
6730_6#11	Maela	Chewapreecha et al. 2014	4	4414
6730_6#12	Maela	Chewapreecha et al. 2014	24	63
6730_6#13	Maela	Chewapreecha et al. 2014	8	5092
6730_6#14	Maela	Chewapreecha et al. 2014	23	5115
6730_6#15	Maela	Chewapreecha et al. 2014	17	4136
6730_6#18	Maela	Chewapreecha et al. 2014	34	10456
6730_6#19	Maela	Chewapreecha et al. 2014	37	4396
6730_6#2	Maela	Chewapreecha et al. 2014	23	217
6730_6#20	Maela	Chewapreecha et al. 2014	7	4403
6730_6#21	Maela	Chewapreecha et al. 2014	19	10453
6730_6#22	Maela	Chewapreecha et al. 2014	31	10334
6730_6#23	Maela	Chewapreecha et al. 2014	37	4133
6730_6#24	Maela	Chewapreecha et al. 2014	29	4451
6730_6#3	Maela	Chewapreecha et al. 2014	37	4133
6730_6#4	Maela	Chewapreecha et al. 2014	3	447
6730_6#5	Maela	Chewapreecha et al. 2014	24	63
6730_6#6	Maela	Chewapreecha et al. 2014	17	4411
6730_6#7	Maela	Chewapreecha et al. 2014	6	4413
6730_6#8	Maela	Chewapreecha et al. 2014	6	802
6730_6#9	Maela	Chewapreecha et al. 2014	15	1439
6730_7#1	Maela	Chewapreecha et al. 2014	32	3735
6730_7#10	Maela	Chewapreecha et al. 2014	33	6692
6730_7#11	Maela	Chewapreecha et al. 2014	15	1439
6730_7#12	Maela	Chewapreecha et al. 2014	23	7649
6730_7#13	Maela	Chewapreecha et al. 2014	31	10278
6730_7#14	Maela	Chewapreecha et al. 2014	6	802
6730_7#15	Maela	Chewapreecha et al. 2014	26	230
6730_7#16	Maela	Chewapreecha et al. 2014	36	5101
6730_7#17	Maela	Chewapreecha et al. 2014	36	5126
6730_7#18	Maela	Chewapreecha et al. 2014	4	4414
6730_7#19	Maela	Chewapreecha et al. 2014	31	5093
6730_7#2	Maela	Chewapreecha et al. 2014	15	1439
6730_7#20	Maela	Chewapreecha et al. 2014	8	4402
6730_7#21	Maela	Chewapreecha et al. 2014	6	4413
6730_7#22	Maela	Chewapreecha et al. 2014	8	5092
6730_7#23	Maela	Chewapreecha et al. 2014	23	5095
6730_7#24	Maela	Chewapreecha et al. 2014	34	910
6730_7#3	Maela	Chewapreecha et al. 2014	6	4413
6730_7#4	Maela	Chewapreecha et al. 2014	37	4444
6730_7#5	Maela	Chewapreecha et al. 2014	11	4450
6730_7#6	Maela	Chewapreecha et al. 2014	14	5098
6730_7#7	Maela	Chewapreecha et al. 2014	Unclass	~4447
6730_7#8	Maela	Chewapreecha et al. 2014	4	4414
6730_7#9	Maela	Chewapreecha et al. 2014	4	4414
6730_8#1	Maela	Chewapreecha et al. 2014	31	5102
6730_8#10	Maela	Chewapreecha et al. 2014	23	7649
6730_8#11	Maela	Chewapreecha et al. 2014	4	4414
6730_8#12	Maela	Chewapreecha et al. 2014	20	315
6730_8#13	Maela	Chewapreecha et al. 2014	6	802
6730_8#14	Maela	Chewapreecha et al. 2014	3	4936
6730_8#15	Maela	Chewapreecha et al. 2014	27	81
6730_8#16	Maela	Chewapreecha et al. 2014	9	2218
6730_8#18	Maela	Chewapreecha et al. 2014	31	4390
6730_8#19	Maela	Chewapreecha et al. 2014	4	4414
6730_8#2	Maela	Chewapreecha et al. 2014	Unclass	6717
6730_8#20	Maela	Chewapreecha et al. 2014	37	4395
6730_8#21	Maela	Chewapreecha et al. 2014	Unclass	4955
6730_8#22	Maela	Chewapreecha et al. 2014	5	1961
6730_8#23	Maela	Chewapreecha et al. 2014	4	4414
6730_8#24	Maela	Chewapreecha et al. 2014	23	6710
6730_8#3	Maela	Chewapreecha et al. 2014	34	5103
6730_8#4	Maela	Chewapreecha et al. 2014	Unclass	6717
6730_8#5	Maela	Chewapreecha et al. 2014	23	6706
6730_8#6	Maela	Chewapreecha et al. 2014	7	4420
6730_8#7	Maela	Chewapreecha et al. 2014	23	6710
6730_8#8	Maela	Chewapreecha et al. 2014	12	4113
6730_8#9	Maela	Chewapreecha et al. 2014	37	4395
6731_1#1	Maela	Chewapreecha et al. 2014	4	4414
6731_1#10	Maela	Chewapreecha et al. 2014	17	4136
6731_1#11	Maela	Chewapreecha et al. 2014	29	10566
6731_1#12	Maela	Chewapreecha et al. 2014	31	4390
6731_1#14	Maela	Chewapreecha et al. 2014	20	315
6731_1#15	Maela	Chewapreecha et al. 2014	4	5114
6731_1#17	Maela	Chewapreecha et al. 2014	9	10451
6731_1#19	Maela	Chewapreecha et al. 2014	11	3545
6731_1#2	Maela	Chewapreecha et al. 2014	4	4414
6731_1#22	Maela	Chewapreecha et al. 2014	21	4404
6731_1#3	Maela	Chewapreecha et al. 2014	18	4965
6731_1#4	Maela	Chewapreecha et al. 2014	6	4413
6731_1#5	Maela	Chewapreecha et al. 2014	18	3058
6731_1#6	Maela	Chewapreecha et al. 2014	21	5116
6731_1#7	Maela	Chewapreecha et al. 2014	7	4403
6731_1#8	Maela	Chewapreecha et al. 2014	4	4414
6731_1#9	Maela	Chewapreecha et al. 2014	5	242
6731_2#1	Maela	Chewapreecha et al. 2014	12	6693
6731_2#10	Maela	Chewapreecha et al. 2014	4	236
6731_2#12	Maela	Chewapreecha et al. 2014	2	448
6731_2#13	Maela	Chewapreecha et al. 2014	6	802
6731_2#15	Maela	Chewapreecha et al. 2014	12	901
6731_2#17	Maela	Chewapreecha et al. 2014	26	1701
6731_2#18	Maela	Chewapreecha et al. 2014	9	338
6731_2#2	Maela	Chewapreecha et al. 2014	6	802
6731_2#20	Maela	Chewapreecha et al. 2014	15	1439
6731_2#21	Maela	Chewapreecha et al. 2014	6	802
6731_2#22	Maela	Chewapreecha et al. 2014	18	4965
6731_2#23	Maela	Chewapreecha et al. 2014	14	4412
6731_2#24	Maela	Chewapreecha et al. 2014	39	156
6731_2#4	Maela	Chewapreecha et al. 2014	12	2752
6731_2#6	Maela	Chewapreecha et al. 2014	8	870
6731_2#7	Maela	Chewapreecha et al. 2014	4	4414
6731_2#9	Maela	Chewapreecha et al. 2014	39	156
6731_3#1	Maela	Chewapreecha et al. 2014	Unclass	5106
6731_3#10	Maela	Chewapreecha et al. 2014	8	6707
6731_3#11	Maela	Chewapreecha et al. 2014	6	4413
6731_3#12	Maela	Chewapreecha et al. 2014	6	4413
6731_3#13	Maela	Chewapreecha et al. 2014	11	10379
6731_3#14	Maela	Chewapreecha et al. 2014	4	4414
6731_3#15	Maela	Chewapreecha et al. 2014	23	8806
6731_3#16	Maela	Chewapreecha et al. 2014	15	1439
6731_3#17	Maela	Chewapreecha et al. 2014	34	910
6731_3#18	Maela	Chewapreecha et al. 2014	7	4420
6731_3#19	Maela	Chewapreecha et al. 2014	4	4414
6731_3#2	Maela	Chewapreecha et al. 2014	34	5103
6731_3#20	Maela	Chewapreecha et al. 2014	34	910
6731_3#21	Maela	Chewapreecha et al. 2014	32	10534
6731_3#22	Maela	Chewapreecha et al. 2014	20	315
6731_3#23	Maela	Chewapreecha et al. 2014	11	6709
6731_3#24	Maela	Chewapreecha et al. 2014	4	4414
6731_3#3	Maela	Chewapreecha et al. 2014	4	4414
6731_3#4	Maela	Chewapreecha et al. 2014	7	4420
6731_3#5	Maela	Chewapreecha et al. 2014	6	802
6731_3#6	Maela	Chewapreecha et al. 2014	4	4414
6731_3#7	Maela	Chewapreecha et al. 2014	4	4414
6731_3#8	Maela	Chewapreecha et al. 2014	34	910
6731_3#9	Maela	Chewapreecha et al. 2014	Unclass	6702
6731_4#1	Maela	Chewapreecha et al. 2014	11	3545
6731_4#10	Maela	Chewapreecha et al. 2014	14	5096
6731_4#11	Maela	Chewapreecha et al. 2014	6	10487
6731_4#12	Maela	Chewapreecha et al. 2014	16	99
6731_4#13	Maela	Chewapreecha et al. 2014	11	5873
6731_4#14	Maela	Chewapreecha et al. 2014	16	99
6731_4#15	Maela	Chewapreecha et al. 2014	17	4136
6731_4#16	Maela	Chewapreecha et al. 2014	6	4413
6731_4#17	Maela	Chewapreecha et al. 2014	8	5092
6731_4#18	Maela	Chewapreecha et al. 2014	4	5114
6731_4#19	Maela	Chewapreecha et al. 2014	6	4413
6731_4#2	Maela	Chewapreecha et al. 2014	20	315
6731_4#20	Maela	Chewapreecha et al. 2014	6	802
6731_4#21	Maela	Chewapreecha et al. 2014	29	4451
6731_4#22	Maela	Chewapreecha et al. 2014	27	81
6731_4#23	Maela	Chewapreecha et al. 2014	17	13117
6731_4#24	Maela	Chewapreecha et al. 2014	4	236
6731_4#3	Maela	Chewapreecha et al. 2014	40	180
6731_4#4	Maela	Chewapreecha et al. 2014	4	236
6731_4#5	Maela	Chewapreecha et al. 2014	4	4414
6731_4#6	Maela	Chewapreecha et al. 2014	7	4420
6731_4#7	Maela	Chewapreecha et al. 2014	9	5477
6731_4#8	Maela	Chewapreecha et al. 2014	4	236
6731_4#9	Maela	Chewapreecha et al. 2014	27	81
6731_5#1	Maela	Chewapreecha et al. 2014	21	4422
6731_5#10	Maela	Chewapreecha et al. 2014	12	10442
6731_5#11	Maela	Chewapreecha et al. 2014	23	6710
6731_5#12	Maela	Chewapreecha et al. 2014	23	10355
6731_5#13	Maela	Chewapreecha et al. 2014	23	6690
6731_5#14	Maela	Chewapreecha et al. 2014	Unclass	6704
6731_5#15	Maela	Chewapreecha et al. 2014	4	10294
6731_5#16	Maela	Chewapreecha et al. 2014	23	10367
6731_5#17	Maela	Chewapreecha et al. 2014	26	230
6731_5#18	Maela	Chewapreecha et al. 2014	6	802
6731_5#19	Maela	Chewapreecha et al. 2014	11	3545
6731_5#2	Maela	Chewapreecha et al. 2014	23	6710
6731_5#20	Maela	Chewapreecha et al. 2014	19	989
6731_5#21	Maela	Chewapreecha et al. 2014	4	4414
6731_5#22	Maela	Chewapreecha et al. 2014	33	6692
6731_5#23	Maela	Chewapreecha et al. 2014	3	4936
6731_5#24	Maela	Chewapreecha et al. 2014	37	4133
6731_5#3	Maela	Chewapreecha et al. 2014	4	4414
6731_5#4	Maela	Chewapreecha et al. 2014	36	4130
6731_5#5	Maela	Chewapreecha et al. 2014	30	4209
6731_5#6	Maela	Chewapreecha et al. 2014	7	4420
6731_5#7	Maela	Chewapreecha et al. 2014	6	802
6731_5#8	Maela	Chewapreecha et al. 2014	5	1961
6731_5#9	Maela	Chewapreecha et al. 2014	4	4414
6731_6#1	Maela	Chewapreecha et al. 2014	21	4422
6731_6#10	Maela	Chewapreecha et al. 2014	17	10569
6731_6#11	Maela	Chewapreecha et al. 2014	8	870
6731_6#12	Maela	Chewapreecha et al. 2014	26	1701
6731_6#13	Maela	Chewapreecha et al. 2014	6	10485
6731_6#14	Maela	Chewapreecha et al. 2014	16	99
6731_6#15	Maela	Chewapreecha et al. 2014	31	4445
6731_6#16	Maela	Chewapreecha et al. 2014	20	315
6731_6#17	Maela	Chewapreecha et al. 2014	33	10032
6731_6#18	Maela	Chewapreecha et al. 2014	33	10032
6731_6#19	Maela	Chewapreecha et al. 2014	4	236
6731_6#2	Maela	Chewapreecha et al. 2014	24	63
6731_6#20	Maela	Chewapreecha et al. 2014	16	99
6731_6#21	Maela	Chewapreecha et al. 2014	6	10485
6731_6#22	Maela	Chewapreecha et al. 2014	8	5092
6731_6#23	Maela	Chewapreecha et al. 2014	30	4209
6731_6#24	Maela	Chewapreecha et al. 2014	23	5095
6731_6#3	Maela	Chewapreecha et al. 2014	6	802
6731_6#4	Maela	Chewapreecha et al. 2014	11	6709
6731_6#5	Maela	Chewapreecha et al. 2014	30	4209
6731_6#6	Maela	Chewapreecha et al. 2014	19	1684
6731_6#7	Maela	Chewapreecha et al. 2014	17	4136
6731_6#8	Maela	Chewapreecha et al. 2014	30	4209
6731_6#9	Maela	Chewapreecha et al. 2014	18	4965
6736_4#1	Maela	Chewapreecha et al. 2014	37	4395
6736_4#10	Maela	Chewapreecha et al. 2014	8	5092
6736_4#11	Maela	Chewapreecha et al. 2014	11	6709
6736_4#12	Maela	Chewapreecha et al. 2014	30	4209
6736_4#13	Maela	Chewapreecha et al. 2014	16	99
6736_4#14	Maela	Chewapreecha et al. 2014	39	156
6736_4#15	Maela	Chewapreecha et al. 2014	9	172
6736_4#16	Maela	Chewapreecha et al. 2014	4	~4414
6736_4#17	Maela	Chewapreecha et al. 2014	Unclass	4955
6736_4#18	Maela	Chewapreecha et al. 2014	20	315
6736_4#19	Maela	Chewapreecha et al. 2014	6	802
6736_4#2	Maela	Chewapreecha et al. 2014	12	4389
6736_4#20	Maela	Chewapreecha et al. 2014	21	4422
6736_4#21	Maela	Chewapreecha et al. 2014	30	4209
6736_4#22	Maela	Chewapreecha et al. 2014	12	10507
6736_4#23	Maela	Chewapreecha et al. 2014	34	5103
6736_4#24	Maela	Chewapreecha et al. 2014	3	4936
6736_4#3	Maela	Chewapreecha et al. 2014	33	10032
6736_4#4	Maela	Chewapreecha et al. 2014	12	4389
6736_4#5	Maela	Chewapreecha et al. 2014	23	10337
6736_4#6	Maela	Chewapreecha et al. 2014	12	4654
6736_4#7	Maela	Chewapreecha et al. 2014	30	4209
6736_4#8	Maela	Chewapreecha et al. 2014	9	338
6736_4#9	Maela	Chewapreecha et al. 2014	19	4418
6736_5#1	Maela	Chewapreecha et al. 2014	4	4414
6736_5#10	Maela	Chewapreecha et al. 2014	24	63
6736_5#11	Maela	Chewapreecha et al. 2014	1	10317
6736_5#12	Maela	Chewapreecha et al. 2014	34	910
6736_5#13	Maela	Chewapreecha et al. 2014	21	4422
6736_5#15	Maela	Chewapreecha et al. 2014	34	910
6736_5#16	Maela	Chewapreecha et al. 2014	11	10527
6736_5#17	Maela	Chewapreecha et al. 2014	18	4965
6736_5#19	Maela	Chewapreecha et al. 2014	6	802
6736_5#2	Maela	Chewapreecha et al. 2014	6	4413
6736_5#20	Maela	Chewapreecha et al. 2014	9	5477
6736_5#21	Maela	Chewapreecha et al. 2014	21	6172
6736_5#22	Maela	Chewapreecha et al. 2014	32	3735
6736_5#23	Maela	Chewapreecha et al. 2014	21	4422
6736_5#24	Maela	Chewapreecha et al. 2014	8	4399
6736_5#3	Maela	Chewapreecha et al. 2014	7	4420
6736_5#4	Maela	Chewapreecha et al. 2014	17	10569
6736_5#5	Maela	Chewapreecha et al. 2014	8	870
6736_5#6	Maela	Chewapreecha et al. 2014	4	4414
6736_5#7	Maela	Chewapreecha et al. 2014	9	5111
6736_5#8	Maela	Chewapreecha et al. 2014	12	10517
6736_5#9	Maela	Chewapreecha et al. 2014	10	4408
6736_6#1	Maela	Chewapreecha et al. 2014	6	802
6736_6#10	Maela	Chewapreecha et al. 2014	4	4414
6736_6#11	Maela	Chewapreecha et al. 2014	20	315
6736_6#12	Maela	Chewapreecha et al. 2014	3	4936
6736_6#13	Maela	Chewapreecha et al. 2014	33	6692
6736_6#14	Maela	Chewapreecha et al. 2014	4	4414
6736_6#15	Maela	Chewapreecha et al. 2014	33	6692
6736_6#16	Maela	Chewapreecha et al. 2014	4	4414
6736_6#17	Maela	Chewapreecha et al. 2014	23	5120
6736_6#18	Maela	Chewapreecha et al. 2014	Unclass	6704
6736_6#19	Maela	Chewapreecha et al. 2014	9	172
6736_6#2	Maela	Chewapreecha et al. 2014	6	10483
6736_6#20	Maela	Chewapreecha et al. 2014	8	10567
6736_6#21	Maela	Chewapreecha et al. 2014	29	~4132
6736_6#22	Maela	Chewapreecha et al. 2014	17	4136
6736_6#23	Maela	Chewapreecha et al. 2014	33	6692
6736_6#24	Maela	Chewapreecha et al. 2014	4	4414
6736_6#3	Maela	Chewapreecha et al. 2014	21	6172
6736_6#4	Maela	Chewapreecha et al. 2014	37	10270
6736_6#5	Maela	Chewapreecha et al. 2014	32	3735
6736_6#6	Maela	Chewapreecha et al. 2014	11	6149
6736_6#7	Maela	Chewapreecha et al. 2014	23	6710
6736_6#8	Maela	Chewapreecha et al. 2014	6	802
6736_6#9	Maela	Chewapreecha et al. 2014	31	4390
6736_7#1	Maela	Chewapreecha et al. 2014	27	81
6736_7#10	Maela	Chewapreecha et al. 2014	4	236
6736_7#11	Maela	Chewapreecha et al. 2014	9	2218
6736_7#12	Maela	Chewapreecha et al. 2014	4	236
6736_7#13	Maela	Chewapreecha et al. 2014	4	4414
6736_7#14	Maela	Chewapreecha et al. 2014	6	802
6736_7#15	Maela	Chewapreecha et al. 2014	31	4421
6736_7#16	Maela	Chewapreecha et al. 2014	6	4413
6736_7#17	Maela	Chewapreecha et al. 2014	8	10567
6736_7#19	Maela	Chewapreecha et al. 2014	12	901
6736_7#2	Maela	Chewapreecha et al. 2014	37	4395
6736_7#20	Maela	Chewapreecha et al. 2014	19	1684
6736_7#21	Maela	Chewapreecha et al. 2014	9	5477
6736_7#22	Maela	Chewapreecha et al. 2014	4	236
6736_7#23	Maela	Chewapreecha et al. 2014	32	3735
6736_7#24	Maela	Chewapreecha et al. 2014	4	4414
6736_7#3	Maela	Chewapreecha et al. 2014	10	982
6736_7#4	Maela	Chewapreecha et al. 2014	Unclass	6704
6736_7#5	Maela	Chewapreecha et al. 2014	26	230
6736_7#6	Maela	Chewapreecha et al. 2014	4	~1461
6736_7#7	Maela	Chewapreecha et al. 2014	31	10334
6736_7#8	Maela	Chewapreecha et al. 2014	30	4209
6736_7#9	Maela	Chewapreecha et al. 2014	4	236
6736_8#1	Maela	Chewapreecha et al. 2014	24	63
6736_8#10	Maela	Chewapreecha et al. 2014	20	315
6736_8#11	Maela	Chewapreecha et al. 2014	19	989
6736_8#12	Maela	Chewapreecha et al. 2014	8	870
6736_8#13	Maela	Chewapreecha et al. 2014	30	4209
6736_8#14	Maela	Chewapreecha et al. 2014	4	4414
6736_8#15	Maela	Chewapreecha et al. 2014	26	2355
6736_8#17	Maela	Chewapreecha et al. 2014	9	10389
6736_8#18	Maela	Chewapreecha et al. 2014	8	870
6736_8#19	Maela	Chewapreecha et al. 2014	6	802
6736_8#2	Maela	Chewapreecha et al. 2014	37	4395
6736_8#20	Maela	Chewapreecha et al. 2014	8	6707
6736_8#22	Maela	Chewapreecha et al. 2014	4	4414
6736_8#23	Maela	Chewapreecha et al. 2014	3	4936
6736_8#24	Maela	Chewapreecha et al. 2014	24	4899
6736_8#3	Maela	Chewapreecha et al. 2014	34	5103
6736_8#4	Maela	Chewapreecha et al. 2014	34	910
6736_8#5	Maela	Chewapreecha et al. 2014	23	6690
6736_8#6	Maela	Chewapreecha et al. 2014	23	6710
6736_8#7	Maela	Chewapreecha et al. 2014	15	1439
6736_8#8	Maela	Chewapreecha et al. 2014	4	4414
6736_8#9	Maela	Chewapreecha et al. 2014	4	4414
6753_1#1	Maela	Chewapreecha et al. 2014	37	4133
6753_1#10	Maela	Chewapreecha et al. 2014	37	4395
6753_1#11	Maela	Chewapreecha et al. 2014	30	4209
6753_1#12	Maela	Chewapreecha et al. 2014	29	4451
6753_1#13	Maela	Chewapreecha et al. 2014	11	5873
6753_1#14	Maela	Chewapreecha et al. 2014	30	4209
6753_1#15	Maela	Chewapreecha et al. 2014	6	802
6753_1#16	Maela	Chewapreecha et al. 2014	32	3735
6753_1#17	Maela	Chewapreecha et al. 2014	4	4414
6753_1#18	Maela	Chewapreecha et al. 2014	9	172
6753_1#19	Maela	Chewapreecha et al. 2014	34	5103
6753_1#2	Maela	Chewapreecha et al. 2014	6	4413
6753_1#20	Maela	Chewapreecha et al. 2014	6	4413
6753_1#21	Maela	Chewapreecha et al. 2014	12	4389
6753_1#22	Maela	Chewapreecha et al. 2014	24	63
6753_1#23	Maela	Chewapreecha et al. 2014	11	8150
6753_1#24	Maela	Chewapreecha et al. 2014	2	448
6753_1#3	Maela	Chewapreecha et al. 2014	26	5227
6753_1#4	Maela	Chewapreecha et al. 2014	6	802
6753_1#5	Maela	Chewapreecha et al. 2014	2	448
6753_1#6	Maela	Chewapreecha et al. 2014	34	5103
6753_1#7	Maela	Chewapreecha et al. 2014	18	10425
6753_1#8	Maela	Chewapreecha et al. 2014	4	4414
6753_1#9	Maela	Chewapreecha et al. 2014	21	95
6753_2#1	Maela	Chewapreecha et al. 2014	30	4209
6753_2#10	Maela	Chewapreecha et al. 2014	30	4209
6753_2#11	Maela	Chewapreecha et al. 2014	3	4936
6753_2#12	Maela	Chewapreecha et al. 2014	6	802
6753_2#13	Maela	Chewapreecha et al. 2014	23	8958
6753_2#14	Maela	Chewapreecha et al. 2014	6	802
6753_2#15	Maela	Chewapreecha et al. 2014	11	6149
6753_2#16	Maela	Chewapreecha et al. 2014	15	1439
6753_2#17	Maela	Chewapreecha et al. 2014	4	4414
6753_2#18	Maela	Chewapreecha et al. 2014	19	3983
6753_2#19	Maela	Chewapreecha et al. 2014	37	4133
6753_2#2	Maela	Chewapreecha et al. 2014	19	989
6753_2#20	Maela	Chewapreecha et al. 2014	14	10463
6753_2#21	Maela	Chewapreecha et al. 2014	19	4418
6753_2#22	Maela	Chewapreecha et al. 2014	2	448
6753_2#23	Maela	Chewapreecha et al. 2014	30	4209
6753_2#3	Maela	Chewapreecha et al. 2014	15	1439
6753_2#4	Maela	Chewapreecha et al. 2014	4	236
6753_2#5	Maela	Chewapreecha et al. 2014	6	802
6753_2#6	Maela	Chewapreecha et al. 2014	17	6705
6753_2#7	Maela	Chewapreecha et al. 2014	30	4209
6753_2#8	Maela	Chewapreecha et al. 2014	4	236
6753_2#9	Maela	Chewapreecha et al. 2014	12	10478
6753_3#1	Maela	Chewapreecha et al. 2014	4	4414
6753_3#10	Maela	Chewapreecha et al. 2014	37	4133
6753_3#11	Maela	Chewapreecha et al. 2014	12	901
6753_3#12	Maela	Chewapreecha et al. 2014	24	63
6753_3#13	Maela	Chewapreecha et al. 2014	Unclass	2758
6753_3#14	Maela	Chewapreecha et al. 2014	11	10314
6753_3#15	Maela	Chewapreecha et al. 2014	34	910
6753_3#16	Maela	Chewapreecha et al. 2014	27	81
6753_3#17	Maela	Chewapreecha et al. 2014	12	4113
6753_3#19	Maela	Chewapreecha et al. 2014	6	4413
6753_3#2	Maela	Chewapreecha et al. 2014	18	4965
6753_3#20	Maela	Chewapreecha et al. 2014	11	6709
6753_3#21	Maela	Chewapreecha et al. 2014	9	5477
6753_3#22	Maela	Chewapreecha et al. 2014	18	4965
6753_3#23	Maela	Chewapreecha et al. 2014	30	4209
6753_3#24	Maela	Chewapreecha et al. 2014	4	4414
6753_3#3	Maela	Chewapreecha et al. 2014	4	4414
6753_3#4	Maela	Chewapreecha et al. 2014	4	4414
6753_3#5	Maela	Chewapreecha et al. 2014	24	63
6753_3#6	Maela	Chewapreecha et al. 2014	4	4414
6753_3#7	Maela	Chewapreecha et al. 2014	2	448
6753_3#8	Maela	Chewapreecha et al. 2014	21	4422
6753_3#9	Maela	Chewapreecha et al. 2014	32	3735
6753_4#1	Maela	Chewapreecha et al. 2014	1	10317
6753_4#10	Maela	Chewapreecha et al. 2014	20	315
6753_4#11	Maela	Chewapreecha et al. 2014	9	172
6753_4#12	Maela	Chewapreecha et al. 2014	37	4133
6753_4#13	Maela	Chewapreecha et al. 2014	34	5103
6753_4#14	Maela	Chewapreecha et al. 2014	6	4413
6753_4#15	Maela	Chewapreecha et al. 2014	19	4418
6753_4#16	Maela	Chewapreecha et al. 2014	20	315
6753_4#17	Maela	Chewapreecha et al. 2014	6	802
6753_4#18	Maela	Chewapreecha et al. 2014	12	10507
6753_4#19	Maela	Chewapreecha et al. 2014	37	4133
6753_4#2	Maela	Chewapreecha et al. 2014	30	4209
6753_4#20	Maela	Chewapreecha et al. 2014	33	6692
6753_4#21	Maela	Chewapreecha et al. 2014	33	6692
6753_4#22	Maela	Chewapreecha et al. 2014	26	5227
6753_4#23	Maela	Chewapreecha et al. 2014	15	1439
6753_4#24	Maela	Chewapreecha et al. 2014	26	5125
6753_4#3	Maela	Chewapreecha et al. 2014	30	4209
6753_4#4	Maela	Chewapreecha et al. 2014	17	6705
6753_4#5	Maela	Chewapreecha et al. 2014	16	99
6753_4#6	Maela	Chewapreecha et al. 2014	18	4965
6753_4#7	Maela	Chewapreecha et al. 2014	4	4414
6753_4#8	Maela	Chewapreecha et al. 2014	15	1439
6753_4#9	Maela	Chewapreecha et al. 2014	7	4420
6755_1#1	Maela	Chewapreecha et al. 2014	34	6689
6755_1#10	Maela	Chewapreecha et al. 2014	20	315
6755_1#11	Maela	Chewapreecha et al. 2014	16	99
6755_1#12	Maela	Chewapreecha et al. 2014	16	99
6755_1#13	Maela	Chewapreecha et al. 2014	19	1684
6755_1#14	Maela	Chewapreecha et al. 2014	31	5093
6755_1#15	Maela	Chewapreecha et al. 2014	12	2752
6755_1#17	Maela	Chewapreecha et al. 2014	9	172
6755_1#18	Maela	Chewapreecha et al. 2014	15	1439
6755_1#19	Maela	Chewapreecha et al. 2014	30	4209
6755_1#2	Maela	Chewapreecha et al. 2014	27	81
6755_1#22	Maela	Chewapreecha et al. 2014	4	4414
6755_1#23	Maela	Chewapreecha et al. 2014	33	6692
6755_1#24	Maela	Chewapreecha et al. 2014	6	4413
6755_1#3	Maela	Chewapreecha et al. 2014	9	338
6755_1#4	Maela	Chewapreecha et al. 2014	29	4451
6755_1#5	Maela	Chewapreecha et al. 2014	10	982
6755_1#6	Maela	Chewapreecha et al. 2014	Unclass	6830
6755_1#7	Maela	Chewapreecha et al. 2014	16	99
6755_1#8	Maela	Chewapreecha et al. 2014	23	8958
6755_1#9	Maela	Chewapreecha et al. 2014	7	4420
6755_2#1	Maela	Chewapreecha et al. 2014	Unclass	4410
6755_2#10	Maela	Chewapreecha et al. 2014	21	4422
6755_2#11	Maela	Chewapreecha et al. 2014	4	4414
6755_2#12	Maela	Chewapreecha et al. 2014	7	4420
6755_2#13	Maela	Chewapreecha et al. 2014	2	448
6755_2#14	Maela	Chewapreecha et al. 2014	34	6698
6755_2#15	Maela	Chewapreecha et al. 2014	26	230
6755_2#16	Maela	Chewapreecha et al. 2014	19	10427
6755_2#17	Maela	Chewapreecha et al. 2014	31	5093
6755_2#18	Maela	Chewapreecha et al. 2014	15	10397
6755_2#19	Maela	Chewapreecha et al. 2014	32	3735
6755_2#2	Maela	Chewapreecha et al. 2014	37	4395
6755_2#20	Maela	Chewapreecha et al. 2014	19	10343
6755_2#21	Maela	Chewapreecha et al. 2014	19	4418
6755_2#22	Maela	Chewapreecha et al. 2014	33	6692
6755_2#23	Maela	Chewapreecha et al. 2014	23	7649
6755_2#24	Maela	Chewapreecha et al. 2014	27	81
6755_2#3	Maela	Chewapreecha et al. 2014	8	870
6755_2#4	Maela	Chewapreecha et al. 2014	8	4402
6755_2#5	Maela	Chewapreecha et al. 2014	17	5104
6755_2#6	Maela	Chewapreecha et al. 2014	19	1684
6755_2#7	Maela	Chewapreecha et al. 2014	Unclass	~4955
6755_2#8	Maela	Chewapreecha et al. 2014	11	280
6755_2#9	Maela	Chewapreecha et al. 2014	16	99
6755_3#1	Maela	Chewapreecha et al. 2014	3	447
6755_3#10	Maela	Chewapreecha et al. 2014	21	4422
6755_3#11	Maela	Chewapreecha et al. 2014	20	10028
6755_3#12	Maela	Chewapreecha et al. 2014	8	870
6755_3#13	Maela	Chewapreecha et al. 2014	6	4413
6755_3#14	Maela	Chewapreecha et al. 2014	37	4133
6755_3#15	Maela	Chewapreecha et al. 2014	3	4936
6755_3#16	Maela	Chewapreecha et al. 2014	17	4136
6755_3#17	Maela	Chewapreecha et al. 2014	17	4136
6755_3#18	Maela	Chewapreecha et al. 2014	23	5097
6755_3#19	Maela	Chewapreecha et al. 2014	8	6707
6755_3#2	Maela	Chewapreecha et al. 2014	26	1701
6755_3#20	Maela	Chewapreecha et al. 2014	6	4413
6755_3#22	Maela	Chewapreecha et al. 2014	2	448
6755_3#23	Maela	Chewapreecha et al. 2014	4	4414
6755_3#24	Maela	Chewapreecha et al. 2014	37	4395
6755_3#3	Maela	Chewapreecha et al. 2014	32	3735
6755_3#4	Maela	Chewapreecha et al. 2014	6	802
6755_3#5	Maela	Chewapreecha et al. 2014	3	4936
6755_3#7	Maela	Chewapreecha et al. 2014	7	4420
6755_3#8	Maela	Chewapreecha et al. 2014	17	10569
6755_3#9	Maela	Chewapreecha et al. 2014	4	4414
6755_4#1	Maela	Chewapreecha et al. 2014	9	338
6755_4#10	Maela	Chewapreecha et al. 2014	20	315
6755_4#11	Maela	Chewapreecha et al. 2014	6	4413
6755_4#12	Maela	Chewapreecha et al. 2014	14	5096
6755_4#13	Maela	Chewapreecha et al. 2014	11	6709
6755_4#15	Maela	Chewapreecha et al. 2014	30	4209
6755_4#16	Maela	Chewapreecha et al. 2014	6	4413
6755_4#17	Maela	Chewapreecha et al. 2014	21	4422
6755_4#18	Maela	Chewapreecha et al. 2014	37	6715
6755_4#19	Maela	Chewapreecha et al. 2014	6	802
6755_4#2	Maela	Chewapreecha et al. 2014	37	10270
6755_4#21	Maela	Chewapreecha et al. 2014	6	4413
6755_4#22	Maela	Chewapreecha et al. 2014	4	4414
6755_4#23	Maela	Chewapreecha et al. 2014	4	10294
6755_4#24	Maela	Chewapreecha et al. 2014	33	6692
6755_4#3	Maela	Chewapreecha et al. 2014	12	4389
6755_4#4	Maela	Chewapreecha et al. 2014	4	4414
6755_4#5	Maela	Chewapreecha et al. 2014	9	10489
6755_4#6	Maela	Chewapreecha et al. 2014	21	4422
6755_4#7	Maela	Chewapreecha et al. 2014	29	4451
6755_4#8	Maela	Chewapreecha et al. 2014	4	4414
6755_4#9	Maela	Chewapreecha et al. 2014	30	4209
6755_5#1	Maela	Chewapreecha et al. 2014	27	81
6755_5#10	Maela	Chewapreecha et al. 2014	26	230
6755_5#11	Maela	Chewapreecha et al. 2014	9	2572
6755_5#12	Maela	Chewapreecha et al. 2014	32	10534
6755_5#13	Maela	Chewapreecha et al. 2014	8	870
6755_5#14	Maela	Chewapreecha et al. 2014	37	4133
6755_5#15	Maela	Chewapreecha et al. 2014	32	3735
6755_5#16	Maela	Chewapreecha et al. 2014	2	448
6755_5#17	Maela	Chewapreecha et al. 2014	20	315
6755_5#18	Maela	Chewapreecha et al. 2014	18	3058
6755_5#19	Maela	Chewapreecha et al. 2014	3	4936
6755_5#2	Maela	Chewapreecha et al. 2014	29	6694
6755_5#20	Maela	Chewapreecha et al. 2014	10	4408
6755_5#21	Maela	Chewapreecha et al. 2014	33	6692
6755_5#22	Maela	Chewapreecha et al. 2014	11	280
6755_5#23	Maela	Chewapreecha et al. 2014	12	4113
6755_5#24	Maela	Chewapreecha et al. 2014	33	6692
6755_5#3	Maela	Chewapreecha et al. 2014	31	4390
6755_5#4	Maela	Chewapreecha et al. 2014	21	4422
6755_5#5	Maela	Chewapreecha et al. 2014	23	5097
6755_5#6	Maela	Chewapreecha et al. 2014	19	4418
6755_5#7	Maela	Chewapreecha et al. 2014	7	4420
6755_5#8	Maela	Chewapreecha et al. 2014	19	3983
6755_5#9	Maela	Chewapreecha et al. 2014	20	315
6755_6#1	Maela	Chewapreecha et al. 2014	37	10270
6755_6#10	Maela	Chewapreecha et al. 2014	26	230
6755_6#11	Maela	Chewapreecha et al. 2014	9	2572
6755_6#12	Maela	Chewapreecha et al. 2014	Unclass	4955
6755_6#13	Maela	Chewapreecha et al. 2014	27	81
6755_6#14	Maela	Chewapreecha et al. 2014	33	6692
6755_6#15	Maela	Chewapreecha et al. 2014	6	4413
6755_6#16	Maela	Chewapreecha et al. 2014	34	910
6755_6#17	Maela	Chewapreecha et al. 2014	12	10444
6755_6#19	Maela	Chewapreecha et al. 2014	4	4414
6755_6#2	Maela	Chewapreecha et al. 2014	6	802
6755_6#20	Maela	Chewapreecha et al. 2014	7	4403
6755_6#21	Maela	Chewapreecha et al. 2014	4	4414
6755_6#22	Maela	Chewapreecha et al. 2014	23	10355
6755_6#23	Maela	Chewapreecha et al. 2014	19	4418
6755_6#3	Maela	Chewapreecha et al. 2014	37	4395
6755_6#4	Maela	Chewapreecha et al. 2014	32	3735
6755_6#5	Maela	Chewapreecha et al. 2014	6	802
6755_6#7	Maela	Chewapreecha et al. 2014	18	3058
6755_6#8	Maela	Chewapreecha et al. 2014	17	4136
6775_1#1	Maela	Chewapreecha et al. 2014	6	4413
6775_1#10	Maela	Chewapreecha et al. 2014	4	4414
6775_1#11	Maela	Chewapreecha et al. 2014	21	4422
6775_1#12	Maela	Chewapreecha et al. 2014	37	4395
6775_1#13	Maela	Chewapreecha et al. 2014	4	4414
6775_1#14	Maela	Chewapreecha et al. 2014	17	10400
6775_1#15	Maela	Chewapreecha et al. 2014	15	1439
6775_1#16	Maela	Chewapreecha et al. 2014	19	10343
6775_1#17	Maela	Chewapreecha et al. 2014	16	99
6775_1#18	Maela	Chewapreecha et al. 2014	21	4422
6775_1#19	Maela	Chewapreecha et al. 2014	19	3983
6775_1#2	Maela	Chewapreecha et al. 2014	26	5227
6775_1#20	Maela	Chewapreecha et al. 2014	15	1439
6775_1#21	Maela	Chewapreecha et al. 2014	24	63
6775_1#22	Maela	Chewapreecha et al. 2014	4	4414
6775_1#23	Maela	Chewapreecha et al. 2014	4	236
6775_1#24	Maela	Chewapreecha et al. 2014	9	338
6775_1#3	Maela	Chewapreecha et al. 2014	4	4414
6775_1#4	Maela	Chewapreecha et al. 2014	31	4390
6775_1#5	Maela	Chewapreecha et al. 2014	31	4138
6775_1#6	Maela	Chewapreecha et al. 2014	19	4418
6775_1#7	Maela	Chewapreecha et al. 2014	6	4413
6775_1#9	Maela	Chewapreecha et al. 2014	6	802
6775_2#1	Maela	Chewapreecha et al. 2014	15	1439
6775_2#10	Maela	Chewapreecha et al. 2014	37	4133
6775_2#11	Maela	Chewapreecha et al. 2014	6	4413
6775_2#12	Maela	Chewapreecha et al. 2014	4	4414
6775_2#13	Maela	Chewapreecha et al. 2014	4	4414
6775_2#14	Maela	Chewapreecha et al. 2014	4	4414
6775_2#15	Maela	Chewapreecha et al. 2014	27	81
6775_2#17	Maela	Chewapreecha et al. 2014	4	4414
6775_2#18	Maela	Chewapreecha et al. 2014	2	448
6775_2#19	Maela	Chewapreecha et al. 2014	4	4414
6775_2#2	Maela	Chewapreecha et al. 2014	15	1439
6775_2#20	Maela	Chewapreecha et al. 2014	6	802
6775_2#21	Maela	Chewapreecha et al. 2014	6	802
6775_2#22	Maela	Chewapreecha et al. 2014	12	4113
6775_2#23	Maela	Chewapreecha et al. 2014	4	4414
6775_2#24	Maela	Chewapreecha et al. 2014	4	4414
6775_2#3	Maela	Chewapreecha et al. 2014	6	4413
6775_2#4	Maela	Chewapreecha et al. 2014	17	4136
6775_2#5	Maela	Chewapreecha et al. 2014	37	4133
6775_2#6	Maela	Chewapreecha et al. 2014	32	3735
6775_2#7	Maela	Chewapreecha et al. 2014	32	3735
6775_2#8	Maela	Chewapreecha et al. 2014	1	4448
6775_2#9	Maela	Chewapreecha et al. 2014	9	4966
6805_2#1	Maela	Chewapreecha et al. 2014	24	63
6805_2#10	Maela	Chewapreecha et al. 2014	37	4395
6805_2#11	Maela	Chewapreecha et al. 2014	12	2752
6805_2#12	Maela	Chewapreecha et al. 2014	37	4395
6805_2#13	Maela	Chewapreecha et al. 2014	6	4413
6805_2#14	Maela	Chewapreecha et al. 2014	19	10343
6805_2#15	Maela	Chewapreecha et al. 2014	20	315
6805_2#16	Maela	Chewapreecha et al. 2014	12	4389
6805_2#17	Maela	Chewapreecha et al. 2014	6	4413
6805_2#18	Maela	Chewapreecha et al. 2014	12	4389
6805_2#19	Maela	Chewapreecha et al. 2014	30	4209
6805_2#2	Maela	Chewapreecha et al. 2014	4	4414
6805_2#20	Maela	Chewapreecha et al. 2014	37	4396
6805_2#21	Maela	Chewapreecha et al. 2014	23	10337
6805_2#22	Maela	Chewapreecha et al. 2014	23	10367
6805_2#23	Maela	Chewapreecha et al. 2014	27	81
6805_2#24	Maela	Chewapreecha et al. 2014	34	5103
6805_2#3	Maela	Chewapreecha et al. 2014	34	6698
6805_2#4	Maela	Chewapreecha et al. 2014	9	2624
6805_2#5	Maela	Chewapreecha et al. 2014	35	10386
6805_2#6	Maela	Chewapreecha et al. 2014	11	5873
6805_2#7	Maela	Chewapreecha et al. 2014	4	4414
6805_2#8	Maela	Chewapreecha et al. 2014	30	4209
6805_2#9	Maela	Chewapreecha et al. 2014	19	10341
6805_3#1	Maela	Chewapreecha et al. 2014	16	99
6805_3#10	Maela	Chewapreecha et al. 2014	4	4414
6805_3#11	Maela	Chewapreecha et al. 2014	37	4133
6805_3#12	Maela	Chewapreecha et al. 2014	37	4133
6805_3#13	Maela	Chewapreecha et al. 2014	4	236
6805_3#14	Maela	Chewapreecha et al. 2014	30	4209
6805_3#15	Maela	Chewapreecha et al. 2014	40	180
6805_3#16	Maela	Chewapreecha et al. 2014	33	6692
6805_3#17	Maela	Chewapreecha et al. 2014	11	5873
6805_3#18	Maela	Chewapreecha et al. 2014	6	802
6805_3#19	Maela	Chewapreecha et al. 2014	37	4395
6805_3#2	Maela	Chewapreecha et al. 2014	30	4209
6805_3#20	Maela	Chewapreecha et al. 2014	29	6697
6805_3#21	Maela	Chewapreecha et al. 2014	34	910
6805_3#22	Maela	Chewapreecha et al. 2014	12	10444
6805_3#23	Maela	Chewapreecha et al. 2014	6	4413
6805_3#24	Maela	Chewapreecha et al. 2014	19	989
6805_3#3	Maela	Chewapreecha et al. 2014	19	310
6805_3#4	Maela	Chewapreecha et al. 2014	9	5477
6805_3#5	Maela	Chewapreecha et al. 2014	37	4396
6805_3#6	Maela	Chewapreecha et al. 2014	21	5127
6805_3#7	Maela	Chewapreecha et al. 2014	3	4936
6805_3#8	Maela	Chewapreecha et al. 2014	2	448
6805_3#9	Maela	Chewapreecha et al. 2014	24	63
6805_4#1	Maela	Chewapreecha et al. 2014	17	5104
6805_4#10	Maela	Chewapreecha et al. 2014	4	4414
6805_4#11	Maela	Chewapreecha et al. 2014	20	315
6805_4#12	Maela	Chewapreecha et al. 2014	17	4136
6805_4#13	Maela	Chewapreecha et al. 2014	4	4414
6805_4#14	Maela	Chewapreecha et al. 2014	33	6692
6805_4#15	Maela	Chewapreecha et al. 2014	4	4414
6805_4#16	Maela	Chewapreecha et al. 2014	6	802
6805_4#17	Maela	Chewapreecha et al. 2014	20	315
6805_4#18	Maela	Chewapreecha et al. 2014	37	4395
6805_4#19	Maela	Chewapreecha et al. 2014	19	4418
6805_4#2	Maela	Chewapreecha et al. 2014	20	315
6805_4#20	Maela	Chewapreecha et al. 2014	29	4451
6805_4#21	Maela	Chewapreecha et al. 2014	19	4418
6805_4#22	Maela	Chewapreecha et al. 2014	37	4133
6805_4#24	Maela	Chewapreecha et al. 2014	24	63
6805_4#3	Maela	Chewapreecha et al. 2014	18	10423
6805_4#4	Maela	Chewapreecha et al. 2014	4	4414
6805_4#5	Maela	Chewapreecha et al. 2014	4	236
6805_4#6	Maela	Chewapreecha et al. 2014	37	4395
6805_4#7	Maela	Chewapreecha et al. 2014	11	3545
6805_4#8	Maela	Chewapreecha et al. 2014	26	5227
6805_4#9	Maela	Chewapreecha et al. 2014	31	10283
6805_5#1	Maela	Chewapreecha et al. 2014	10	4408
6805_5#10	Maela	Chewapreecha et al. 2014	18	4965
6805_5#11	Maela	Chewapreecha et al. 2014	26	1701
6805_5#12	Maela	Chewapreecha et al. 2014	9	10499
6805_5#13	Maela	Chewapreecha et al. 2014	5	1961
6805_5#14	Maela	Chewapreecha et al. 2014	6	4413
6805_5#15	Maela	Chewapreecha et al. 2014	21	4422
6805_5#16	Maela	Chewapreecha et al. 2014	4	236
6805_5#17	Maela	Chewapreecha et al. 2014	19	1684
6805_5#19	Maela	Chewapreecha et al. 2014	26	230
6805_5#2	Maela	Chewapreecha et al. 2014	24	63
6805_5#20	Maela	Chewapreecha et al. 2014	6	802
6805_5#21	Maela	Chewapreecha et al. 2014	18	4965
6805_5#22	Maela	Chewapreecha et al. 2014	8	5092
6805_5#23	Maela	Chewapreecha et al. 2014	30	4209
6805_5#3	Maela	Chewapreecha et al. 2014	6	802
6805_5#4	Maela	Chewapreecha et al. 2014	11	5873
6805_5#5	Maela	Chewapreecha et al. 2014	20	315
6805_5#6	Maela	Chewapreecha et al. 2014	2	448
6805_5#7	Maela	Chewapreecha et al. 2014	4	4414
6805_5#8	Maela	Chewapreecha et al. 2014	19	4406
6805_5#9	Maela	Chewapreecha et al. 2014	26	230
6805_6#1	Maela	Chewapreecha et al. 2014	9	10451
6805_6#10	Maela	Chewapreecha et al. 2014	7	4403
6805_6#11	Maela	Chewapreecha et al. 2014	21	5127
6805_6#12	Maela	Chewapreecha et al. 2014	11	10314
6805_6#13	Maela	Chewapreecha et al. 2014	7	5228
6805_6#14	Maela	Chewapreecha et al. 2014	26	1701
6805_6#15	Maela	Chewapreecha et al. 2014	12	901
6805_6#16	Maela	Chewapreecha et al. 2014	37	4395
6805_6#17	Maela	Chewapreecha et al. 2014	4	4414
6805_6#18	Maela	Chewapreecha et al. 2014	6	802
6805_6#19	Maela	Chewapreecha et al. 2014	6	4413
6805_6#2	Maela	Chewapreecha et al. 2014	14	5096
6805_6#20	Maela	Chewapreecha et al. 2014	19	10027
6805_6#21	Maela	Chewapreecha et al. 2014	31	4391
6805_6#22	Maela	Chewapreecha et al. 2014	31	5093
6805_6#23	Maela	Chewapreecha et al. 2014	37	4395
6805_6#24	Maela	Chewapreecha et al. 2014	Unclass	10406
6805_6#3	Maela	Chewapreecha et al. 2014	6	4413
6805_6#4	Maela	Chewapreecha et al. 2014	2	448
6805_6#5	Maela	Chewapreecha et al. 2014	11	8150
6805_6#8	Maela	Chewapreecha et al. 2014	15	1439
6805_6#9	Maela	Chewapreecha et al. 2014	37	4133
6805_7#1	Maela	Chewapreecha et al. 2014	8	870
6805_7#10	Maela	Chewapreecha et al. 2014	4	4414
6805_7#11	Maela	Chewapreecha et al. 2014	32	3735
6805_7#12	Maela	Chewapreecha et al. 2014	32	3735
6805_7#13	Maela	Chewapreecha et al. 2014	30	4209
6805_7#14	Maela	Chewapreecha et al. 2014	24	63
6805_7#15	Maela	Chewapreecha et al. 2014	34	5103
6805_7#16	Maela	Chewapreecha et al. 2014	26	5227
6805_7#17	Maela	Chewapreecha et al. 2014	32	3735
6805_7#18	Maela	Chewapreecha et al. 2014	12	6693
6805_7#19	Maela	Chewapreecha et al. 2014	12	10507
6805_7#2	Maela	Chewapreecha et al. 2014	7	4420
6805_7#20	Maela	Chewapreecha et al. 2014	7	4420
6805_7#21	Maela	Chewapreecha et al. 2014	23	6696
6805_7#23	Maela	Chewapreecha et al. 2014	37	4133
6805_7#3	Maela	Chewapreecha et al. 2014	34	5103
6805_7#4	Maela	Chewapreecha et al. 2014	23	6696
6805_7#5	Maela	Chewapreecha et al. 2014	31	4398
6805_7#6	Maela	Chewapreecha et al. 2014	10	4408
6805_7#7	Maela	Chewapreecha et al. 2014	4	236
6805_7#9	Maela	Chewapreecha et al. 2014	19	1684
6807_1#1	Maela	Chewapreecha et al. 2014	4	236
6807_1#10	Maela	Chewapreecha et al. 2014	3	4936
6807_1#11	Maela	Chewapreecha et al. 2014	Unclass	~3518
6807_1#12	Maela	Chewapreecha et al. 2014	Unclass	~3518
6807_1#13	Maela	Chewapreecha et al. 2014	6	4413
6807_1#14	Maela	Chewapreecha et al. 2014	17	10565
6807_1#15	Maela	Chewapreecha et al. 2014	6	4413
6807_1#16	Maela	Chewapreecha et al. 2014	20	315
6807_1#17	Maela	Chewapreecha et al. 2014	12	10444
6807_1#18	Maela	Chewapreecha et al. 2014	37	4395
6807_1#19	Maela	Chewapreecha et al. 2014	4	4414
6807_1#2	Maela	Chewapreecha et al. 2014	31	4398
6807_1#20	Maela	Chewapreecha et al. 2014	8	870
6807_1#21	Maela	Chewapreecha et al. 2014	24	63
6807_1#22	Maela	Chewapreecha et al. 2014	5	1961
6807_1#24	Maela	Chewapreecha et al. 2014	9	10389
6807_1#3	Maela	Chewapreecha et al. 2014	15	1439
6807_1#4	Maela	Chewapreecha et al. 2014	Unclass	4955
6807_1#5	Maela	Chewapreecha et al. 2014	30	4209
6807_1#6	Maela	Chewapreecha et al. 2014	7	4403
6807_1#7	Maela	Chewapreecha et al. 2014	23	5120
6807_1#8	Maela	Chewapreecha et al. 2014	6	802
6807_1#9	Maela	Chewapreecha et al. 2014	6	802
6807_2#1	Maela	Chewapreecha et al. 2014	6	4413
6807_2#10	Maela	Chewapreecha et al. 2014	4	4414
6807_2#11	Maela	Chewapreecha et al. 2014	32	3735
6807_2#12	Maela	Chewapreecha et al. 2014	Unclass	4955
6807_2#13	Maela	Chewapreecha et al. 2014	Unclass	6717
6807_2#14	Maela	Chewapreecha et al. 2014	4	4414
6807_2#15	Maela	Chewapreecha et al. 2014	2	448
6807_2#16	Maela	Chewapreecha et al. 2014	4	4414
6807_2#17	Maela	Chewapreecha et al. 2014	26	1701
6807_2#18	Maela	Chewapreecha et al. 2014	17	6705
6807_2#19	Maela	Chewapreecha et al. 2014	6	802
6807_2#2	Maela	Chewapreecha et al. 2014	37	4133
6807_2#20	Maela	Chewapreecha et al. 2014	3	1033
6807_2#21	Maela	Chewapreecha et al. 2014	37	4133
6807_2#22	Maela	Chewapreecha et al. 2014	30	4209
6807_2#23	Maela	Chewapreecha et al. 2014	26	2355
6807_2#24	Maela	Chewapreecha et al. 2014	4	4414
6807_2#3	Maela	Chewapreecha et al. 2014	4	4414
6807_2#4	Maela	Chewapreecha et al. 2014	7	4403
6807_2#5	Maela	Chewapreecha et al. 2014	6	802
6807_2#6	Maela	Chewapreecha et al. 2014	4	4414
6807_2#7	Maela	Chewapreecha et al. 2014	4	4414
6807_2#8	Maela	Chewapreecha et al. 2014	34	2528
6807_2#9	Maela	Chewapreecha et al. 2014	6	802
6807_3#1	Maela	Chewapreecha et al. 2014	4	4414
6807_3#10	Maela	Chewapreecha et al. 2014	3	4936
6807_3#11	Maela	Chewapreecha et al. 2014	32	3735
6807_3#12	Maela	Chewapreecha et al. 2014	24	63
6807_3#13	Maela	Chewapreecha et al. 2014	15	1439
6807_3#15	Maela	Chewapreecha et al. 2014	1	13122
6807_3#16	Maela	Chewapreecha et al. 2014	30	4209
6807_3#17	Maela	Chewapreecha et al. 2014	14	10463
6807_3#18	Maela	Chewapreecha et al. 2014	31	5093
6807_3#19	Maela	Chewapreecha et al. 2014	4	4414
6807_3#2	Maela	Chewapreecha et al. 2014	7	4403
6807_3#20	Maela	Chewapreecha et al. 2014	15	1439
6807_3#21	Maela	Chewapreecha et al. 2014	26	1701
6807_3#22	Maela	Chewapreecha et al. 2014	4	4414
6807_3#23	Maela	Chewapreecha et al. 2014	20	315
6807_3#3	Maela	Chewapreecha et al. 2014	31	10283
6807_3#4	Maela	Chewapreecha et al. 2014	5	1961
6807_3#5	Maela	Chewapreecha et al. 2014	31	4421
6807_3#6	Maela	Chewapreecha et al. 2014	24	63
6807_3#7	Maela	Chewapreecha et al. 2014	21	5127
6807_3#8	Maela	Chewapreecha et al. 2014	31	~4391
6807_3#9	Maela	Chewapreecha et al. 2014	12	10517
6823_1#11	Maela	Chewapreecha et al. 2014	23	5115
6823_1#12	Maela	Chewapreecha et al. 2014	12	901
6823_1#13	Maela	Chewapreecha et al. 2014	9	10417
6823_1#14	Maela	Chewapreecha et al. 2014	7	4420
6823_1#15	Maela	Chewapreecha et al. 2014	4	4414
6823_1#16	Maela	Chewapreecha et al. 2014	6	802
6823_1#17	Maela	Chewapreecha et al. 2014	4	4414
6823_1#18	Maela	Chewapreecha et al. 2014	4	4414
6823_1#19	Maela	Chewapreecha et al. 2014	30	4209
6823_1#20	Maela	Chewapreecha et al. 2014	5	242
6823_1#21	Maela	Chewapreecha et al. 2014	23	7649
6823_1#22	Maela	Chewapreecha et al. 2014	12	10414
6823_1#23	Maela	Chewapreecha et al. 2014	23	10355
6823_1#24	Maela	Chewapreecha et al. 2014	26	1701
6823_1#3	Maela	Chewapreecha et al. 2014	20	315
6823_1#5	Maela	Chewapreecha et al. 2014	4	4414
6823_1#7	Maela	Chewapreecha et al. 2014	31	4390
6823_2#1	Maela	Chewapreecha et al. 2014	4	4414
6823_2#10	Maela	Chewapreecha et al. 2014	4	4414
6823_2#11	Maela	Chewapreecha et al. 2014	21	4422
6823_2#12	Maela	Chewapreecha et al. 2014	21	4422
6823_2#13	Maela	Chewapreecha et al. 2014	19	10427
6823_2#14	Maela	Chewapreecha et al. 2014	18	4965
6823_2#15	Maela	Chewapreecha et al. 2014	34	5103
6823_2#16	Maela	Chewapreecha et al. 2014	7	4403
6823_2#17	Maela	Chewapreecha et al. 2014	15	1439
6823_2#18	Maela	Chewapreecha et al. 2014	4	236
6823_2#19	Maela	Chewapreecha et al. 2014	4	236
6823_2#2	Maela	Chewapreecha et al. 2014	4	4414
6823_2#20	Maela	Chewapreecha et al. 2014	17	4136
6823_2#21	Maela	Chewapreecha et al. 2014	Unclass	10406
6823_2#22	Maela	Chewapreecha et al. 2014	32	10534
6823_2#23	Maela	Chewapreecha et al. 2014	4	4414
6823_2#24	Maela	Chewapreecha et al. 2014	16	99
6823_2#3	Maela	Chewapreecha et al. 2014	26	1701
6823_2#4	Maela	Chewapreecha et al. 2014	5	242
6823_2#5	Maela	Chewapreecha et al. 2014	6	4413
6823_2#6	Maela	Chewapreecha et al. 2014	12	10476
6823_2#8	Maela	Chewapreecha et al. 2014	21	4422
6823_2#9	Maela	Chewapreecha et al. 2014	24	63
6823_3#1	Maela	Chewapreecha et al. 2014	19	10027
6823_3#10	Maela	Chewapreecha et al. 2014	6	802
6823_3#11	Maela	Chewapreecha et al. 2014	4	4414
6823_3#12	Maela	Chewapreecha et al. 2014	27	81
6823_3#13	Maela	Chewapreecha et al. 2014	26	1701
6823_3#14	Maela	Chewapreecha et al. 2014	4	4414
6823_3#15	Maela	Chewapreecha et al. 2014	7	5228
6823_3#16	Maela	Chewapreecha et al. 2014	4	4414
6823_3#17	Maela	Chewapreecha et al. 2014	17	6705
6823_3#18	Maela	Chewapreecha et al. 2014	4	4414
6823_3#19	Maela	Chewapreecha et al. 2014	37	4395
6823_3#2	Maela	Chewapreecha et al. 2014	9	4966
6823_3#20	Maela	Chewapreecha et al. 2014	34	10374
6823_3#21	Maela	Chewapreecha et al. 2014	20	315
6823_3#22	Maela	Chewapreecha et al. 2014	4	4414
6823_3#23	Maela	Chewapreecha et al. 2014	17	4136
6823_3#24	Maela	Chewapreecha et al. 2014	10	982
6823_3#3	Maela	Chewapreecha et al. 2014	4	4414
6823_3#4	Maela	Chewapreecha et al. 2014	23	5123
6823_3#5	Maela	Chewapreecha et al. 2014	31	4390
6823_3#6	Maela	Chewapreecha et al. 2014	6	4413
6823_3#7	Maela	Chewapreecha et al. 2014	37	4395
6823_3#8	Maela	Chewapreecha et al. 2014	16	10480
6823_3#9	Maela	Chewapreecha et al. 2014	16	10480
6823_4#1	Maela	Chewapreecha et al. 2014	20	315
6823_4#10	Maela	Chewapreecha et al. 2014	2	448
6823_4#11	Maela	Chewapreecha et al. 2014	18	4965
6823_4#12	Maela	Chewapreecha et al. 2014	4	10304
6823_4#13	Maela	Chewapreecha et al. 2014	9	10417
6823_4#14	Maela	Chewapreecha et al. 2014	6	802
6823_4#15	Maela	Chewapreecha et al. 2014	20	315
[truncated: 2,090 more rows]

## Sheet: Table 2
Primary Pherotype	Secondary Pherotype	Recombination Events within Primary Pherotype	Recombination Events between Primary Pherotype and Secondary Pherotype	Observed Recombination Proportion	Expected Recombination Proportion	Observed / Expected Recombination Proportion
Csp-1_Short	Csp-1_Short	4215490	576	0	0.011	0.013
Csp-1_Short	Csp_1	4215490	3073830	0.729	0.728	1.002
Csp-1_Short	Csp_2	4215490	1033866	0.245	0.237	1.034
Csp-1_Short	Csp_4_R1	4215490	18171	0.004	0.004	1.089
Csp-1_Short	Csp_4_R2	4215490	33500	0.008	0.007	1.071
Csp-1_Short	Csp_4_R3	4215490	13987	0.003	0.004	0.895
Csp_1	Csp-1_Short	101914251	3073830	0.03	0.033	0.917
Csp_1	Csp_1	101914251	56851137	0.558	0.563	0.992
Csp_1	Csp_2	101914251	38246648	0.375	0.367	1.024
Csp_1	Csp_4_R1	101914251	613866	0.006	0.006	0.985
Csp_1	Csp_4_R2	101914251	1218381	0.012	0.011	1.042
Csp_1	Csp_4_R3	101914251	503053	0.005	0.006	0.861
Csp_2	Csp-1_Short	46463254	1033866	0.022	0.024	0.933
Csp_2	Csp_1	46463254	38246648	0.823	0.816	1.009
Csp_2	Csp_2	46463254	6008143	0.129	0.133	0.973
Csp_2	Csp_4_R1	46463254	184592	0.004	0.004	0.896
Csp_2	Csp_4_R2	46463254	376284	0.008	0.008	0.974
Csp_2	Csp_4_R3	46463254	151314	0.003	0.004	0.783
Csp_4_R1	Csp-1_Short	835306	18171	0.022	0.021	1.032
Csp_4_R1	Csp_1	835306	613866	0.735	0.722	1.019
Csp_4_R1	Csp_2	835306	184592	0.221	0.235	0.94
Csp_4_R1	Csp_4_R1	835306	1362	0.002	0.002	0.831
Csp_4_R1	Csp_4_R2	835306	7082	0.008	0.007	1.153
Csp_4_R1	Csp_4_R3	835306	2865	0.003	0.004	0.933
Csp_4_R2	Csp-1_Short	1662094	33500	0.02	0.021	0.954
Csp_4_R2	Csp_1	1662094	1218381	0.733	0.723	1.014
Csp_4_R2	Csp_2	1662094	376284	0.226	0.236	0.961
Csp_4_R2	Csp_4_R1	1662094	7082	0.004	0.004	1.084
Csp_4_R2	Csp_4_R2	1662094	6479	0.004	0.004	1.058
Csp_4_R2	Csp_4_R3	1662094	5358	0.003	0.004	0.875
Csp_4_R3	Csp-1_Short	683409	13987	0.02	0.021	0.971
Csp_4_R3	Csp_1	683409	503053	0.736	0.721	1.02
Csp_4_R3	Csp_2	683409	151314	0.221	0.235	0.942
Csp_4_R3	Csp_4_R1	683409	2865	0.004	0.004	1.069
Csp_4_R3	Csp_4_R2	683409	5358	0.008	0.007	1.066
Csp_4_R3	Csp_4_R3	683409	376	0.001	0.002	0.299

## Sheet: Table 3
Population	Recombination Events Within Population	Recombination Events Between Populations	Total Recombination Events	Common ST
1	1764	1058767	1060531	4448, 5107
2	4985	5164113	5169098	448, 10500
3	14145	2778398	2792543	191, 447, 4936
4	490294	21770218	22260512	236, 271, 320, 4414, 10296, 10304
5	13486	2569447	2582933	242, 1961
6	105769	9612749	9718518	802, 4413
7	13561	3294340	3307901	4403, 4420, 5109, 5228
8	19478	3016185	3035663	870, 4399, 4402, 5092, 6707
9	285912	9243796	9529708	138, 172, 176, 338, 2218, 2572, 2624, 4966, 5477
10	2559	1962794	1965353	982, 4408
11	59359	4864181	4923540	124, 280, 3545, 5873, 6709, 8150
12	75373	5510040	5585413	901, 2752, 4113, 4389, 4654, 6693, 10507, 10517
13	1954	3178864	3180818	558
14	8619	1881828	1890447	440, 4412, 5096, 10436
15	9591	3615569	3625160	547, 1439
16	951	2210116	2211067	99
17	52950	7512996	7565946	4136, 4411, 6705
18	6497	2703071	2709568	3058, 4965
19	574831	13639730	14214561	97, 177, 310, 393, 433, 460, 498, 695, 816, 9891379, 1390, 1684, 1867, 4406, 4418, 10343, 10427
20	34769	5979227	6013996	315
21	139320	6962309	7101629	90, 4404, 4422, 5127, 6703, 6714, 6831
22	3732	1900723	1904455	376
23	99406	6171070	6270476	217, 289, 618, 5095, 5099, 5115, 5120, 6710, 10355, 10367
24	60218	5518330	5578548	63, 2108
25	6004	2807963	2813967	62
26	28966	4625055	4654021	230, 1701, 2355, 5227
27	268	2551816	2552084	81
28	56066	5952194	6008260	199, 667
29	5408	2592136	2597544	4451
30	143	641430	641573	4209
31	138991	8748192	8887183	4138, 4390, 4391, 4398, 4421, 5093, 5225
32	9937	2371817	2381754	3735, 9661, 10534
33	2838	2195500	2198338	6692, 10032
34	2483	1281206	1283689	910, 5103, 6689, 10456
35	6434	1612202	1618636	13, 43
36	710	580655	581365	4130, 5101
37	216027	9858125	10074152	4133, 4395, 4396, 10270
38	34848	4059563	4094411	36, 37, 42, 439, 1839, 1847
39	7925	2233690	2241615	156, 162
40	1426	1261103	1262529	180

## Sheet: Table 4
Recombination Type		Pherotype 1	Pherotype 2	Recombination Events between Pherotypes 1 and 2
Within Population Recombination	1	Csp_1	Csp_1	255
Within Population Recombination	1	Csp_1	Csp_2	984
Within Population Recombination	1	Csp_2	Csp_2	525
Within Population Recombination	2	Csp_2	Csp_2	4985
Within Population Recombination	3	Csp_1	Csp_1	17
Within Population Recombination	3	Csp_1	Csp_2	8593
Within Population Recombination	3	Csp_2	Csp_2	5535
Within Population Recombination	4	Csp_1	Csp_1	490294
Within Population Recombination	5	Csp_1	Csp_1	13486
Within Population Recombination	6	Csp_1	Csp_1	105769
Within Population Recombination	7	Csp_1	Csp_1	23
Within Population Recombination	7	Csp_1	Csp_2	1771
Within Population Recombination	7	Csp_2	Csp_2	11767
Within Population Recombination	8	Csp_1	Csp_1	19478
Within Population Recombination	9	Csp_1	Csp_1	282718
Within Population Recombination	9	Csp_1	Csp_2	3194
Within Population Recombination	10	Csp_1	Csp_1	2559
Within Population Recombination	11	Csp_1	Csp_1	43678
Within Population Recombination	11	Csp_1	Csp_2	14742
Within Population Recombination	11	Csp_2	Csp_2	939
Within Population Recombination	12	Csp_1	Csp_1	72609
Within Population Recombination	12	Csp_1	Csp_2	2756
Within Population Recombination	12	Csp_2	Csp_2	8
Within Population Recombination	13	Csp_2	Csp_2	1954
Within Population Recombination	14	Csp_1	Csp_1	3916
Within Population Recombination	14	Csp_1	Csp_2	4345
Within Population Recombination	14	Csp_2	Csp_2	358
Within Population Recombination	15	Csp_1	Csp_1	9591
Within Population Recombination	16	Csp_1	Csp_1	951
Within Population Recombination	17	Csp_1	Csp_1	52950
Within Population Recombination	18	Csp_1	Csp_1	6497
Within Population Recombination	19	Csp_1	Csp_1	20381
Within Population Recombination	19	Csp_1	Csp_2	180890
Within Population Recombination	19	Csp_1	Csp_4_R2	1556
Within Population Recombination	19	Csp_2	Csp_2	373560
Within Population Recombination	19	Csp_2	Csp_4_R2	5531
Within Population Recombination	20	Csp_2	Csp_2	34769
Within Population Recombination	21	Csp_1	Csp_1	121262
Within Population Recombination	21	Csp_1	Csp_2	18058
Within Population Recombination	22	Csp_2	Csp_2	3732
Within Population Recombination	23	Csp_1	Csp_1	51577
Within Population Recombination	23	Csp_1	Csp_2	41458
Within Population Recombination	23	Csp_2	Csp_2	6371
Within Population Recombination	24	Csp_1	Csp_1	60218
Within Population Recombination	25	Csp_1	Csp_1	6004
Within Population Recombination	26	Csp_2	Csp_2	28966
Within Population Recombination	27	Csp_2	Csp_2	268
Within Population Recombination	28	Csp_1	Csp_1	56066
Within Population Recombination	29	Csp_1	Csp_1	5408
Within Population Recombination	30	Csp_1	Csp_1	143
Within Population Recombination	30	Csp-1_Short	Csp_1	5509
Within Population Recombination	30	Csp-1_Short	Csp-1_Short	576
Within Population Recombination	31	Csp_1	Csp_1	138991
Within Population Recombination	32	Csp_1	Csp_1	9937
Within Population Recombination	33	Csp_2	Csp_2	2838
Within Population Recombination	34	Csp_1	Csp_1	793
Within Population Recombination	34	Csp_1	Csp_2	1690
Within Population Recombination	34	Csp_1	Csp_4_R1	1194
Within Population Recombination	34	Csp_1	Csp_4_R2	3593
Within Population Recombination	34	Csp_1	Csp_4_R3	4658
Within Population Recombination	34	Csp_2	Csp_4_R1	172
Within Population Recombination	34	Csp_2	Csp_4_R2	588
Within Population Recombination	34	Csp_2	Csp_4_R3	799
Within Population Recombination	34	Csp_4_R1	Csp_4_R2	494
Within Population Recombination	34	Csp_4_R1	Csp_4_R3	520
Within Population Recombination	34	Csp_4_R2	Csp_4_R2	499
Within Population Recombination	34	Csp_4_R2	Csp_4_R3	950
Within Population Recombination	34	Csp_4_R3	Csp_4_R3	166
Within Population Recombination	35	Csp_1	Csp_1	6434
Within Population Recombination	35	Csp_1	Csp_4_R1	1113
Within Population Recombination	35	Csp_1	Csp_4_R2	7167
Within Population Recombination	35	Csp_1	Csp_4_R3	626
Within Population Recombination	35	Csp_4_R1	Csp_4_R1	11
Within Population Recombination	35	Csp_4_R1	Csp_4_R2	394
Within Population Recombination	35	Csp_4_R1	Csp_4_R3	29
Within Population Recombination	35	Csp_4_R2	Csp_4_R2	1142
Within Population Recombination	35	Csp_4_R2	Csp_4_R3	209
Within Population Recombination	36	Csp_1	Csp_1	710
Within Population Recombination	36	Csp_1	Csp_4_R1	1890
Within Population Recombination	36	Csp_4_R1	Csp_4_R1	273
Within Population Recombination	37	Csp_1	Csp_1	216027
Within Population Recombination	37	Csp_1	Csp_4_R3	1782
Within Population Recombination	38	Csp_1	Csp_1	34848
Within Population Recombination	39	Csp_1	Csp_1	7925
Within Population Recombination	40	Csp_1	Csp_1	1426
Within Population Recombination	Unclassified	Csp_1	Csp_1	41122
Within Population Recombination	Unclassified	Csp_1	Csp_2	31907
Within Population Recombination	Unclassified	Csp_1	Csp_4_R1	2408
Within Population Recombination	Unclassified	Csp_1	Csp_4_R2	5231
Within Population Recombination	Unclassified	Csp_2	Csp_2	4555
Within Population Recombination	Unclassified	Csp_2	Csp_4_R1	773
Within Population Recombination	Unclassified	Csp_2	Csp_4_R2	1646
Within Population Recombination	Unclassified	Csp_4_R1	Csp_4_R2	96
Within Population Recombination	Unclassified	Csp_4_R2	Csp_4_R2	63
Between Population Recombination	1	Csp_1	Csp_1	353281
Between Population Recombination	1	Csp_1	Csp_2	585243
Between Population Recombination	1	Csp_1	Csp_4_R1	1769
Between Population Recombination	1	Csp_1	Csp_4_R2	3679
Between Population Recombination	1	Csp_1	Csp_4_R3	1517
Between Population Recombination	1	Csp_2	Csp_2	149180
Between Population Recombination	1	Csp_2	Csp_4_R1	2375
Between Population Recombination	1	Csp_2	Csp_4_R2	4664
Between Population Recombination	1	Csp_2	Csp_4_R3	1990
Between Population Recombination	1	Csp-1_Short	Csp_1	10464
Between Population Recombination	1	Csp-1_Short	Csp_2	13716
Between Population Recombination	2	Csp_1	Csp_2	4077366
Between Population Recombination	2	Csp_2	Csp_2	1242755
Between Population Recombination	2	Csp_2	Csp_4_R1	19421
Between Population Recombination	2	Csp_2	Csp_4_R2	44180
Between Population Recombination	2	Csp_2	Csp_4_R3	18428
Between Population Recombination	2	Csp-1_Short	Csp_2	118869
Between Population Recombination	3	Csp_1	Csp_1	585890
Between Population Recombination	3	Csp_1	Csp_2	1785800
Between Population Recombination	3	Csp_1	Csp_4_R1	2949
Between Population Recombination	3	Csp_1	Csp_4_R2	6054
Between Population Recombination	3	Csp_1	Csp_4_R3	2555
Between Population Recombination	3	Csp_2	Csp_2	486860
Between Population Recombination	3	Csp_2	Csp_4_R1	7715
Between Population Recombination	3	Csp_2	Csp_4_R2	14825
Between Population Recombination	3	Csp_2	Csp_4_R3	6906
Between Population Recombination	3	Csp-1_Short	Csp_1	15590
Between Population Recombination	3	Csp-1_Short	Csp_2	38271
Between Population Recombination	4	Csp_1	Csp_1	16075998
Between Population Recombination	4	Csp_1	Csp_2	6436787
Between Population Recombination	4	Csp_1	Csp_4_R1	101370
Between Population Recombination	4	Csp_1	Csp_4_R2	201916
Between Population Recombination	4	Csp_1	Csp_4_R3	81738
Between Population Recombination	4	Csp-1_Short	Csp_1	479449
Between Population Recombination	5	Csp_1	Csp_1	1981877
Between Population Recombination	5	Csp_1	Csp_2	663997
Between Population Recombination	5	Csp_1	Csp_4_R1	9413
Between Population Recombination	5	Csp_1	Csp_4_R2	19939
Between Population Recombination	5	Csp_1	Csp_4_R3	7915
Between Population Recombination	5	Csp-1_Short	Csp_1	48674
Between Population Recombination	6	Csp_1	Csp_1	7240928
Between Population Recombination	6	Csp_1	Csp_2	2674438
Between Population Recombination	6	Csp_1	Csp_4_R1	38829
Between Population Recombination	6	Csp_1	Csp_4_R2	83557
Between Population Recombination	6	Csp_1	Csp_4_R3	34590
Between Population Recombination	6	Csp-1_Short	Csp_1	185395
Between Population Recombination	7	Csp_1	Csp_1	130323
Between Population Recombination	7	Csp_1	Csp_2	2517291
Between Population Recombination	7	Csp_1	Csp_4_R1	610
Between Population Recombination	7	Csp_1	Csp_4_R2	1201
Between Population Recombination	7	Csp_1	Csp_4_R3	475
Between Population Recombination	7	Csp_2	Csp_2	743537
Between Population Recombination	7	Csp_2	Csp_4_R1	11315
Between Population Recombination	7	Csp_2	Csp_4_R2	21566
Between Population Recombination	7	Csp_2	Csp_4_R3	8398
Between Population Recombination	7	Csp-1_Short	Csp_1	2747
Between Population Recombination	7	Csp-1_Short	Csp_2	50681
Between Population Recombination	8	Csp_1	Csp_1	2340545
Between Population Recombination	8	Csp_1	Csp_2	764317
Between Population Recombination	8	Csp_1	Csp_4_R1	12574
Between Population Recombination	8	Csp_1	Csp_4_R2	21959
Between Population Recombination	8	Csp_1	Csp_4_R3	9492
Between Population Recombination	8	Csp-1_Short	Csp_1	64651
Between Population Recombination	9	Csp_1	Csp_1	6999382
Between Population Recombination	9	Csp_1	Csp_2	2514300
Between Population Recombination	9	Csp_1	Csp_4_R1	38497
Between Population Recombination	9	Csp_1	Csp_4_R2	77512
Between Population Recombination	9	Csp_1	Csp_4_R3	31508
Between Population Recombination	9	Csp_2	Csp_2	12575
Between Population Recombination	9	Csp_2	Csp_4_R1	201
Between Population Recombination	9	Csp_2	Csp_4_R2	378
Between Population Recombination	9	Csp_2	Csp_4_R3	149
Between Population Recombination	9	Csp-1_Short	Csp_1	193073
Between Population Recombination	9	Csp-1_Short	Csp_2	980
Between Population Recombination	10	Csp_1	Csp_1	1520229
Between Population Recombination	10	Csp_1	Csp_2	504634
Between Population Recombination	10	Csp_1	Csp_4_R1	6804
Between Population Recombination	10	Csp_1	Csp_4_R2	13910
Between Population Recombination	10	Csp_1	Csp_4_R3	5991
Between Population Recombination	10	Csp-1_Short	Csp_1	40679
Between Population Recombination	11	Csp_1	Csp_1	3298511
Between Population Recombination	11	Csp_1	Csp_2	1542849
Between Population Recombination	11	Csp_1	Csp_4_R1	16223
Between Population Recombination	11	Csp_1	Csp_4_R2	31708
Between Population Recombination	11	Csp_1	Csp_4_R3	13149
Between Population Recombination	11	Csp_2	Csp_2	167377
Between Population Recombination	11	Csp_2	Csp_4_R1	2686
Between Population Recombination	11	Csp_2	Csp_4_R2	5520
Between Population Recombination	11	Csp_2	Csp_4_R3	2212
Between Population Recombination	11	Csp-1_Short	Csp_1	74038
Between Population Recombination	11	Csp-1_Short	Csp_2	17032
Between Population Recombination	12	Csp_1	Csp_1	4219536
Between Population Recombination	12	Csp_1	Csp_2	1438002
Between Population Recombination	12	Csp_1	Csp_4_R1	20774
Between Population Recombination	12	Csp_1	Csp_4_R2	39120
Between Population Recombination	12	Csp_1	Csp_4_R3	16639
Between Population Recombination	12	Csp_2	Csp_2	20084
Between Population Recombination	12	Csp_2	Csp_4_R1	315
Between Population Recombination	12	Csp_2	Csp_4_R2	614
Between Population Recombination	12	Csp_2	Csp_4_R3	254
Between Population Recombination	12	Csp-1_Short	Csp_1	102370
Between Population Recombination	12	Csp-1_Short	Csp_2	1318
Between Population Recombination	13	Csp_1	Csp_2	2525907
Between Population Recombination	13	Csp_2	Csp_2	745372
Between Population Recombination	13	Csp_2	Csp_4_R1	11685
Between Population Recombination	13	Csp_2	Csp_4_R2	23128
Between Population Recombination	13	Csp_2	Csp_4_R3	8799
Between Population Recombination	13	Csp-1_Short	Csp_2	66153
Between Population Recombination	14	Csp_1	Csp_1	1011789
Between Population Recombination	14	Csp_1	Csp_2	785582
Between Population Recombination	14	Csp_1	Csp_4_R1	4988
Between Population Recombination	14	Csp_1	Csp_4_R2	9647
Between Population Recombination	14	Csp_1	Csp_4_R3	4124
Between Population Recombination	14	Csp_2	Csp_2	139668
Between Population Recombination	14	Csp_2	Csp_4_R1	2385
Between Population Recombination	14	Csp_2	Csp_4_R2	4387
Between Population Recombination	14	Csp_2	Csp_4_R3	1662
Between Population Recombination	14	Csp-1_Short	Csp_1	25126
Between Population Recombination	14	Csp-1_Short	Csp_2	11775
Between Population Recombination	15	Csp_1	Csp_1	2820987
Between Population Recombination	15	Csp_1	Csp_2	901893
Between Population Recombination	15	Csp_1	Csp_4_R1	14214
Between Population Recombination	15	Csp_1	Csp_4_R2	28504
Between Population Recombination	15	Csp_1	Csp_4_R3	10328
Between Population Recombination	15	Csp-1_Short	Csp_1	71893
Between Population Recombination	16	Csp_1	Csp_1	1699967
Between Population Recombination	16	Csp_1	Csp_2	575986
Between Population Recombination	16	Csp_1	Csp_4_R1	7919
Between Population Recombination	16	Csp_1	Csp_4_R2	17643
Between Population Recombination	16	Csp_1	Csp_4_R3	7207
Between Population Recombination	16	Csp-1_Short	Csp_1	45644
Between Population Recombination	17	Csp_1	Csp_1	5786274
Between Population Recombination	17	Csp_1	Csp_2	1960164
Between Population Recombination	17	Csp_1	Csp_4_R1	29116
Between Population Recombination	17	Csp_1	Csp_4_R2	62168
Between Population Recombination	17	Csp_1	Csp_4_R3	25014
Between Population Recombination	17	Csp-1_Short	Csp_1	167995
Between Population Recombination	18	Csp_1	Csp_1	2099565
Between Population Recombination	18	Csp_1	Csp_2	682773
Between Population Recombination	18	Csp_1	Csp_4_R1	9318
Between Population Recombination	18	Csp_1	Csp_4_R2	19545
Between Population Recombination	18	Csp_1	Csp_4_R3	7183
Between Population Recombination	18	Csp-1_Short	Csp_1	47422
Between Population Recombination	19	Csp_1	Csp_1	2177110
Between Population Recombination	19	Csp_1	Csp_2	9595159
Between Population Recombination	19	Csp_1	Csp_4_R1	11859
Between Population Recombination	19	Csp_1	Csp_4_R2	85448
Between Population Recombination	19	Csp_1	Csp_4_R3	9021
Between Population Recombination	19	Csp_2	Csp_2	2292772
Between Population Recombination	19	Csp_2	Csp_4_R1	47506
Between Population Recombination	19	Csp_2	Csp_4_R2	105936
Between Population Recombination	19	Csp_2	Csp_4_R3	38308
Between Population Recombination	19	Csp_4_R1	Csp_4_R2	363
Between Population Recombination	19	Csp_4_R2	Csp_4_R2	695
Between Population Recombination	19	Csp_4_R2	Csp_4_R3	269
Between Population Recombination	19	Csp-1_Short	Csp_1	54748
Between Population Recombination	19	Csp-1_Short	Csp_2	245207
Between Population Recombination	19	Csp-1_Short	Csp_4_R2	1058
Between Population Recombination	20	Csp_1	Csp_2	4796842
Between Population Recombination	20	Csp_2	Csp_2	1361434
Between Population Recombination	20	Csp_2	Csp_4_R1	22065
Between Population Recombination	20	Csp_2	Csp_4_R2	44045
Between Population Recombination	20	Csp_2	Csp_4_R3	18693
Between Population Recombination	20	Csp-1_Short	Csp_2	124705
Between Population Recombination	21	Csp_1	Csp_1	4925194
Between Population Recombination	21	Csp_1	Csp_2	2107231
Between Population Recombination	21	Csp_1	Csp_4_R1	27655
Between Population Recombination	21	Csp_1	Csp_4_R2	54016
Between Population Recombination	21	Csp_1	Csp_4_R3	22283
Between Population Recombination	21	Csp_2	Csp_2	145748
Between Population Recombination	21	Csp_2	Csp_4_R1	2196
Between Population Recombination	21	Csp_2	Csp_4_R2	4756
Between Population Recombination	21	Csp_2	Csp_4_R3	2036
Between Population Recombination	21	Csp-1_Short	Csp_1	134118
Between Population Recombination	21	Csp-1_Short	Csp_2	12058
Between Population Recombination	22	Csp_1	Csp_2	1481834
Between Population Recombination	22	Csp_2	Csp_2	471417
Between Population Recombination	22	Csp_2	Csp_4_R1	6768
Between Population Recombination	22	Csp_2	Csp_4_R2	14883
Between Population Recombination	22	Csp_2	Csp_4_R3	6274
Between Population Recombination	22	Csp-1_Short	Csp_2	42982
Between Population Recombination	23	Csp_1	Csp_1	3527795
Between Population Recombination	23	Csp_1	Csp_2	2423049
Between Population Recombination	23	Csp_1	Csp_4_R1	19111
Between Population Recombination	23	Csp_1	Csp_4_R2	37532
Between Population Recombination	23	Csp_1	Csp_4_R3	14082
Between Population Recombination	23	Csp_2	Csp_2	402099
Between Population Recombination	23	Csp_2	Csp_4_R1	6740
Between Population Recombination	23	Csp_2	Csp_4_R2	13129
Between Population Recombination	23	Csp_2	Csp_4_R3	5377
Between Population Recombination	23	Csp-1_Short	Csp_1	101143
Between Population Recombination	23	Csp-1_Short	Csp_2	42502
Between Population Recombination	24	Csp_1	Csp_1	4251367
Between Population Recombination	24	Csp_1	Csp_2	1442481
Between Population Recombination	24	Csp_1	Csp_4_R1	24220
Between Population Recombination	24	Csp_1	Csp_4_R2	48548
Between Population Recombination	24	Csp_1	Csp_4_R3	22495
Between Population Recombination	24	Csp-1_Short	Csp_1	120513
Between Population Recombination	25	Csp_1	Csp_1	2192296
Between Population Recombination	25	Csp_1	Csp_2	704816
Between Population Recombination	25	Csp_1	Csp_4_R1	11481
Between Population Recombination	25	Csp_1	Csp_4_R2	21027
Between Population Recombination	25	Csp_1	Csp_4_R3	10324
Between Population Recombination	25	Csp-1_Short	Csp_1	57668
Between Population Recombination	26	Csp_1	Csp_2	3663159
Between Population Recombination	26	Csp_2	Csp_2	1092340
Between Population Recombination	26	Csp_2	Csp_4_R1	16219
Between Population Recombination	26	Csp_2	Csp_4_R2	31471
Between Population Recombination	26	Csp_2	Csp_4_R3	11084
Between Population Recombination	26	Csp-1_Short	Csp_2	104839
Between Population Recombination	27	Csp_1	Csp_2	1992451
Between Population Recombination	27	Csp_2	Csp_2	632517
Between Population Recombination	27	Csp_2	Csp_4_R1	9872
Between Population Recombination	27	Csp_2	Csp_4_R2	21678
Between Population Recombination	27	Csp_2	Csp_4_R3	8825
Between Population Recombination	27	Csp-1_Short	Csp_2	51549
Between Population Recombination	28	Csp_1	Csp_1	4510623
Between Population Recombination	28	Csp_1	Csp_2	1615711
Between Population Recombination	28	Csp_1	Csp_4_R1	26093
Between Population Recombination	28	Csp_1	Csp_4_R2	49124
Between Population Recombination	28	Csp_1	Csp_4_R3	18429
Between Population Recombination	28	Csp-1_Short	Csp_1	131043
Between Population Recombination	29	Csp_1	Csp_1	2021493
Between Population Recombination	29	Csp_1	Csp_2	648784
Between Population Recombination	29	Csp_1	Csp_4_R1	10029
Between Population Recombination	29	Csp_1	Csp_4_R2	20408
Between Population Recombination	29	Csp_1	Csp_4_R3	8179
Between Population Recombination	29	Csp-1_Short	Csp_1	59732
Between Population Recombination	30	Csp_1	Csp_1	494542
Between Population Recombination	30	Csp_1	Csp_2	167655
Between Population Recombination	30	Csp_1	Csp_4_R1	3088
Between Population Recombination	30	Csp_1	Csp_4_R2	5515
Between Population Recombination	30	Csp_1	Csp_4_R3	2336
Between Population Recombination	30	Csp-1_Short	Csp_1	3068321
Between Population Recombination	30	Csp-1_Short	Csp_2	1033866
Between Population Recombination	30	Csp-1_Short	Csp_4_R1	18171
Between Population Recombination	30	Csp-1_Short	Csp_4_R2	33500
Between Population Recombination	30	Csp-1_Short	Csp_4_R3	13987
Between Population Recombination	31	Csp_1	Csp_1	6672061
Between Population Recombination	31	Csp_1	Csp_2	2353203
Between Population Recombination	31	Csp_1	Csp_4_R1	35421
Between Population Recombination	31	Csp_1	Csp_4_R2	75871
Between Population Recombination	31	Csp_1	Csp_4_R3	32338
Between Population Recombination	31	Csp-1_Short	Csp_1	216351
Between Population Recombination	32	Csp_1	Csp_1	1839169
Between Population Recombination	32	Csp_1	Csp_2	606150
Between Population Recombination	32	Csp_1	Csp_4_R1	9744
Between Population Recombination	32	Csp_1	Csp_4_R2	19435
Between Population Recombination	32	Csp_1	Csp_4_R3	7370
Between Population Recombination	32	Csp-1_Short	Csp_1	58692
Between Population Recombination	33	Csp_1	Csp_2	1704346
Between Population Recombination	33	Csp_2	Csp_2	550536
Between Population Recombination	33	Csp_2	Csp_4_R1	8616
Between Population Recombination	33	Csp_2	Csp_4_R2	17919
Between Population Recombination	33	Csp_2	Csp_4_R3	6380
Between Population Recombination	33	Csp-1_Short	Csp_2	56785
Between Population Recombination	34	Csp_1	Csp_1	899509
Between Population Recombination	34	Csp_1	Csp_2	383491
Between Population Recombination	34	Csp_1	Csp_4_R1	136906
Between Population Recombination	34	Csp_1	Csp_4_R2	420648
Between Population Recombination	34	Csp_1	Csp_4_R3	447984
Between Population Recombination	34	Csp_2	Csp_2	35984
Between Population Recombination	34	Csp_2	Csp_4_R1	42344
Between Population Recombination	34	Csp_2	Csp_4_R2	128667
Between Population Recombination	34	Csp_2	Csp_4_R3	134883
Between Population Recombination	34	Csp_4_R1	Csp_4_R1	536
Between Population Recombination	34	Csp_4_R1	Csp_4_R2	2818
Between Population Recombination	34	Csp_4_R1	Csp_4_R3	2084
Between Population Recombination	34	Csp_4_R2	Csp_4_R2	3367
Between Population Recombination	34	Csp_4_R2	Csp_4_R3	3965
Between Population Recombination	34	Csp_4_R3	Csp_4_R3	207
Between Population Recombination	34	Csp-1_Short	Csp_1	27608
Between Population Recombination	34	Csp-1_Short	Csp_2	3318
Between Population Recombination	34	Csp-1_Short	Csp_4_R1	3637
Between Population Recombination	34	Csp-1_Short	Csp_4_R2	12100
Between Population Recombination	34	Csp-1_Short	Csp_4_R3	12870
Between Population Recombination	35	Csp_1	Csp_1	1245825
Between Population Recombination	35	Csp_1	Csp_2	411191
Between Population Recombination	35	Csp_1	Csp_4_R1	91114
Between Population Recombination	35	Csp_1	Csp_4_R2	554835
Between Population Recombination	35	Csp_1	Csp_4_R3	45002
Between Population Recombination	35	Csp_2	Csp_4_R1	25667
Between Population Recombination	35	Csp_2	Csp_4_R2	168805
Between Population Recombination	35	Csp_2	Csp_4_R3	12548
Between Population Recombination	35	Csp_4_R1	Csp_4_R1	413
Between Population Recombination	35	Csp_4_R1	Csp_4_R2	3466
Between Population Recombination	35	Csp_4_R1	Csp_4_R3	525
Between Population Recombination	35	Csp_4_R2	Csp_4_R2	3738
Between Population Recombination	35	Csp_4_R2	Csp_4_R3	3077
Between Population Recombination	35	Csp_4_R3	Csp_4_R3	153
Between Population Recombination	35	Csp-1_Short	Csp_1	36490
Between Population Recombination	35	Csp-1_Short	Csp_4_R1	2006
Between Population Recombination	35	Csp-1_Short	Csp_4_R2	15157
Between Population Recombination	35	Csp-1_Short	Csp_4_R3	826
Between Population Recombination	36	Csp_1	Csp_1	454648
Between Population Recombination	36	Csp_1	Csp_2	142509
Between Population Recombination	36	Csp_1	Csp_4_R1	310018
Between Population Recombination	36	Csp_1	Csp_4_R2	5628
Between Population Recombination	36	Csp_1	Csp_4_R3	2315
Between Population Recombination	36	Csp_2	Csp_4_R1	90606
Between Population Recombination	36	Csp_4_R1	Csp_4_R1	826
Between Population Recombination	36	Csp_4_R1	Csp_4_R2	3798
Between Population Recombination	36	Csp_4_R1	Csp_4_R3	1541
Between Population Recombination	36	Csp-1_Short	Csp_1	14889
Between Population Recombination	36	Csp-1_Short	Csp_4_R1	10105
Between Population Recombination	37	Csp_1	Csp_1	7566452
Between Population Recombination	37	Csp_1	Csp_2	2592537
Between Population Recombination	37	Csp_1	Csp_4_R1	59851
Between Population Recombination	37	Csp_1	Csp_4_R2	105000
Between Population Recombination	37	Csp_1	Csp_4_R3	54332
Between Population Recombination	37	Csp_2	Csp_4_R3	3137
Between Population Recombination	37	Csp_4_R1	Csp_4_R3	132
Between Population Recombination	37	Csp_4_R2	Csp_4_R3	188
Between Population Recombination	37	Csp_4_R3	Csp_4_R3	60
Between Population Recombination	37	Csp-1_Short	Csp_1	242115
Between Population Recombination	37	Csp-1_Short	Csp_4_R3	291
Between Population Recombination	38	Csp_1	Csp_1	3132027
Between Population Recombination	38	Csp_1	Csp_2	1042568
Between Population Recombination	38	Csp_1	Csp_4_R1	13935
Between Population Recombination	38	Csp_1	Csp_4_R2	28963
Between Population Recombination	38	Csp_1	Csp_4_R3	10832
Between Population Recombination	38	Csp-1_Short	Csp_1	79106
Between Population Recombination	39	Csp_1	Csp_1	1696940
Between Population Recombination	39	Csp_1	Csp_2	602454
Between Population Recombination	39	Csp_1	Csp_4_R1	8380
Between Population Recombination	39	Csp_1	Csp_4_R2	17794
Between Population Recombination	39	Csp_1	Csp_4_R3	8324
Between Population Recombination	39	Csp-1_Short	Csp_1	45779
Between Population Recombination	40	Csp_1	Csp_1	991453
Between Population Recombination	40	Csp_1	Csp_2	305310
Between Population Recombination	40	Csp_1	Csp_4_R1	4515
Between Population Recombination	40	Csp_1	Csp_4_R2	9054
Between Population Recombination	40	Csp_1	Csp_4_R3	3513
Between Population Recombination	40	Csp-1_Short	Csp_1	20180
Between Population Recombination	Unclassified	Csp_1	Csp_1	3170562
Between Population Recombination	Unclassified	Csp_1	Csp_2	2152260
Between Population Recombination	Unclassified	Csp_1	Csp_4_R1	95735
Between Population Recombination	Unclassified	Csp_1	Csp_4_R2	204760
Between Population Recombination	Unclassified	Csp_1	Csp_4_R3	13390
Between Population Recombination	Unclassified	Csp_2	Csp_2	361771
Between Population Recombination	Unclassified	Csp_2	Csp_4_R1	30597
Between Population Recombination	Unclassified	Csp_2	Csp_4_R2	66487
Between Population Recombination	Unclassified	Csp_2	Csp_4_R3	4687
Between Population Recombination	Unclassified	Csp_4_R1	Csp_4_R1	381
Between Population Recombination	Unclassified	Csp_4_R1	Csp_4_R2	1751
Between Population Recombination	Unclassified	Csp_4_R1	Csp_4_R3	350
Between Population Recombination	Unclassified	Csp_4_R2	Csp_4_R2	1750
Between Population Recombination	Unclassified	Csp_4_R2	Csp_4_R3	899
Between Population Recombination	Unclassified	Csp-1_Short	Csp_1	92936
Between Population Recombination	Unclassified	Csp-1_Short	Csp_2	31126
Between Population Recombination	Unclassified	Csp-1_Short	Csp_4_R1	2423
Between Population Recombination	Unclassified	Csp-1_Short	Csp_4_R2	5185

## Sheet: Table 5
			Count Distribution of Unique Recombination Events, Where x Is the Proportion of Between Csp-1:Csp-2 Strain Combination for Each Unique Recombination Event
Percent Range of Number of Strains With Each Unique Recombination Event	Minimum Number of Strains with Each Unique Recombination Event	Maximum Number of Strains with Each Unique Recombination Event	x = 0.0	0 < x≤ 0.05	0.05 < x≤ 0.1	0.1 < x≤ 0.15	0.15 < x≤ 0.2	0.2 < x≤ 0.25	0.25 < x≤ 0.3	0.3 < x≤ 0.35	0.35 < x≤ 0.4	0.4 < x≤ 0.45	0.45 < x≤ 0.5	0.5 < x≤ 0.55	0.55 < x≤0.6	0.6 < x≤0.65	0.65 < x≤0.7	0.7 < x≤0.75	0.75 < x≤0.8	0.8 < x≤0.85	0.85 < x≤0.9	0.9 < x≤0.95	0.95 < x< 1.0	x = 1.0	Total Number of Unique Recombination Events
0.05% - 0.24%	2	10	655445	6	832	3935	5584	5139	1577	7716	3311	1652	14431	178	3701	830	6972	5153	3228	2057	3445	544	6	325052	1050794
0.27% - 0.49%	11	20	115397	2113	8232	4721	4932	3969	3296	3065	3775	2491	3835	1828	3292	2500	3132	3226	3272	2983	4365	5601	1426	59646	247097
0.51% - 0.73%	21	30	42276	4495	4175	3083	2781	2346	1965	1932	1849	1612	1857	1423	1712	1572	1692	1800	1868	1920	2348	3162	3074	20867	109809
0.76% - 0.98%	31	40	20942	3689	3119	2038	1794	1535	1303	1206	1207	1096	1213	995	1094	1040	1048	1176	1187	1258	1574	2065	2436	10002	63017
1% - 1.22%	41	50	12895	3217	1989	1454	1284	1085	956	962	933	786	832	750	751	747	793	807	836	896	1007	1477	2019	6220	42696
1.25% - 1.47%	51	60	8057	2502	1628	1172	1001	810	745	663	651	618	678	549	543	551	566	592	649	665	756	1068	1552	3578	29594
1.49% - 1.71%	61	70	5118	2059	1180	876	746	619	564	550	548	476	471	427	446	488	464	449	504	542	576	757	1175	2243	21278
1.74% - 1.96%	71	80	3645	1775	928	721	595	569	469	414	442	374	363	330	377	359	379	350	383	429	434	556	898	1469	16259
1.98% - 2.2%	81	90	2429	1289	782	569	465	418	412	363	373	347	324	283	274	296	268	252	302	293	314	456	677	970	12156
2.23% - 2.45%	91	100	1840	1115	621	462	416	358	323	271	285	273	272	262	252	246	235	248	245	258	271	321	503	682	9759
2.47% - 2.69%	101	110	1396	899	511	427	323	308	277	257	252	236	208	206	196	198	190	167	181	229	220	268	449	514	7912
2.71% - 2.93%	111	120	1080	763	399	314	271	285	238	230	229	202	198	158	177	171	180	181	153	200	197	234	375	394	6629
2.96% - 3.18%	121	130	866	656	380	262	265	205	199	191	181	170	157	145	165	119	156	129	149	150	148	166	269	306	5434
3.2% - 3.42%	131	140	691	509	314	240	223	177	163	177	149	150	137	139	122	135	100	124	106	106	125	121	228	222	4458
3.45% - 3.67%	141	150	572	452	277	224	193	164	136	138	150	121	122	112	113	116	104	107	101	110	102	105	162	179	3860
3.69% - 3.91%	151	160	431	420	225	180	141	136	131	127	119	108	116	113	77	93	108	85	83	91	106	98	154	120	3262
3.94% - 4.16%	161	170	359	360	192	140	136	126	129	120	117	94	107	75	94	83	69	79	70	86	75	69	139	98	2817
4.18% - 4.4%	171	180	318	275	163	148	103	136	117	101	101	82	82	72	90	63	58	81	62	77	59	68	109	86	2451
4.43% - 4.65%	181	190	276	248	133	121	99	95	93	109	88	97	69	81	55	63	59	66	58	63	71	48	85	76	2153
4.67% - 4.89%	191	200	215	224	128	112	112	89	97	79	69	75	78	63	69	52	56	43	49	41	52	48	98	57	1906
4.92% - 5.14%	201	210	214	233	117	106	114	73	90	72	63	67	64	57	48	39	53	56	40	39	39	46	80	51	1761
5.16% - 100%	211	≥ 211	1454	2318	1290	1101	1107	1046	1015	917	947	799	760	669	579	517	504	451	425	453	427	445	623	363	18210

## Sheet: Table 6
Population	Aligned To Strain	Contig	Strain	Recombination Start	Recombination End	Pherotype	Proportion of Highest Bitscore Presumed Donor Strains with Same Pherotype
21	670_6B_uid52533	1	Pmen-7	2190133	2196948	Csp-1	0
21	670_6B_uid52533	1	Pmen-17	1892543	1893481	Csp-1	0
21	670_6B_uid52533	1	18044	2182176	2206243	Csp-1	0
21	670_6B_uid52533	1	18044	1516305	1549011	Csp-1	0
21	670_6B_uid52533	1	18044	665046	675213	Csp-1	0
21	670_6B_uid52533	1	18044	1393970	1404418	Csp-1	0
21	670_6B_uid52533	1	18044	1251910	1269608	Csp-1	0
21	670_6B_uid52533	1	18044	235424	241678	Csp-1	0
21	670_6B_uid52533	1	18044	690671	696926	Csp-1	0
21	670_6B_uid52533	1	18044	2173681	2179564	Csp-1	0
21	670_6B_uid52533	1	18044	513182	520454	Csp-1	0
21	670_6B_uid52533	1	18044	1553282	1559196	Csp-1	0
21	670_6B_uid52533	1	18044	1590488	1593080	Csp-1	0
21	670_6B_uid52533	1	18044	2206588	2208996	Csp-1	0
21	670_6B_uid52533	1	18044	1494601	1495922	Csp-1	0
21	670_6B_uid52533	1	323485	1264597	1275016	Csp-1	0
21	670_6B_uid52533	1	323485	1958631	1963212	Csp-1	0
21	670_6B_uid52533	1	160986	838382	838768	Csp-1	0
21	670_6B_uid52533	1	Hermans-110	1036279	1125542	Csp-1	0
21	670_6B_uid52533	1	Hermans-110	1347783	1362987	Csp-1	0
21	670_6B_uid52533	1	Hermans-110	908477	930299	Csp-1	0
21	670_6B_uid52533	1	Hermans-110	2122646	2134766	Csp-1	0
21	670_6B_uid52533	1	Hermans-110	1978978	1991141	Csp-1	0
21	670_6B_uid52533	1	Hermans-110	1919728	1928796	Csp-1	0
21	670_6B_uid52533	1	Hermans-110	1690554	1710385	Csp-1	0
21	670_6B_uid52533	1	Hermans-110	1951882	1973961	Csp-1	0
21	670_6B_uid52533	1	Hermans-110	1330945	1343071	Csp-1	0
21	670_6B_uid52533	1	Hermans-110	660851	666226	Csp-1	0
21	670_6B_uid52533	1	Hermans-110	930539	948917	Csp-1	0
21	670_6B_uid52533	1	Hermans-110	211970	216027	Csp-1	0
21	670_6B_uid52533	1	Hermans-110	804121	809318	Csp-1	0
21	670_6B_uid52533	1	Hermans-110	753587	753998	Csp-1	0
21	670_6B_uid52533	1	Hermans-110	1127285	1131932	Csp-1	0
21	670_6B_uid52533	1	Hermans-110	1012637	1028716	Csp-1	0
21	670_6B_uid52533	1	Hermans-110	501353	502000	Csp-1	0
21	670_6B_uid52533	1	Hermans-110	227155	228686	Csp-1	0
21	670_6B_uid52533	1	Hermans-110	2117194	2122095	Csp-1	0
21	670_6B_uid52533	1	Pmen-12	1624685	1628511	Csp-1	0
21	670_6B_uid52533	1	Pmen-12	1227495	1230526	Csp-1	0
21	670_6B_uid52533	1	Pmen-12	320764	325538	Csp-1	0
21	670_6B_uid52533	1	Pmen-12	390265	400514	Csp-1	0
21	670_6B_uid52533	1	Pmen-12	1321985	1348296	Csp-1	0
21	670_6B_uid52533	1	Pmen-12	1249930	1278805	Csp-1	0
21	670_6B_uid52533	1	Pmen-12	2088549	2094082	Csp-1	0
21	670_6B_uid52533	1	Pmen-12	1880954	1891839	Csp-1	0
21	670_6B_uid52533	1	Pmen-12	11279	28821	Csp-1	0
21	670_6B_uid52533	1	Pmen-12	2189923	2191449	Csp-1	0
21	670_6B_uid52533	1	Pmen-2	2014870	2028235	Csp-1	0
21	670_6B_uid52533	1	Sp647	1145794	1155461	Csp-1	0
21	670_6B_uid52533	1	Sp647	2172260	2181254	Csp-1	0
21	670_6B_uid52533	1	Sp647	987685	996279	Csp-1	0
21	670_6B_uid52533	1	Sp647	1202039	1215022	Csp-1	0
21	670_6B_uid52533	1	7038_6#14	1313060	1320788	Csp-1	0
21	670_6B_uid52533	1	7038_6#14	751391	757139	Csp-1	0
21	670_6B_uid52533	1	7038_6#14	612914	621806	Csp-1	0
21	670_6B_uid52533	1	7038_6#14	798629	808953	Csp-1	0
21	670_6B_uid52533	1	7038_6#14	692210	700644	Csp-1	0
21	670_6B_uid52533	1	7038_6#14	1268945	1274721	Csp-1	0
21	670_6B_uid52533	1	7038_6#14	819916	834266	Csp-1	0
21	670_6B_uid52533	1	7038_6#14	595587	597402	Csp-1	0
21	670_6B_uid52533	1	7038_6#14	528974	535433	Csp-1	0
21	670_6B_uid52533	1	7038_6#14	1213051	1216154	Csp-1	0
21	670_6B_uid52533	1	436154	1990490	2030523	Csp-1	0
21	670_6B_uid52533	1	Hermans-435	1990490	2030523	Csp-1	0
21	670_6B_uid52533	1	Hermans-435	47428	51649	Csp-1	0
21	670_6B_uid52533	1	Hermans-435	170480	174121	Csp-1	0
21	670_6B_uid52533	1	6938_8#15	2136108	2138383	Csp-1	0
21	670_6B_uid52533	1	6949_2#17	67807	69961	Csp-1	0
21	670_6B_uid52533	1	7004_8#90	3182	18854	Csp-2	0
21	670_6B_uid52533	1	7004_8#90	1638749	1643900	Csp-2	0
21	670_6B_uid52533	1	6899_6#9	1505999	1506713	Csp-2	0
21	670_6B_uid52533	1	6899_6#9	2190002	2190390	Csp-2	0
21	670_6B_uid52533	1	7004_5#15	1941633	1942925	Csp-2	0
21	670_6B_uid52533	1	7004_5#15	1247183	1247819	Csp-2	0
21	670_6B_uid52533	1	7011_4#13	1575813	1579956	Csp-2	0
21	670_6B_uid52533	1	6949_2#9	1955774	2036074	Csp-1	0
21	670_6B_uid52533	1	6731_1#6	1279997	1281646	Csp-1	0
21	670_6B_uid52533	1	6710_6#15	2136108	2138383	Csp-1	0
21	670_6B_uid52533	1	6710_6#15	2190133	2192314	Csp-1	0
21	670_6B_uid52533	1	6949_4#17	70630	76313	Csp-1	0
21	670_6B_uid52533	1	6949_4#17	669249	670169	Csp-1	0
21	670_6B_uid52533	1	7038_7#6	2086035	2104978	Csp-1	0
21	670_6B_uid52533	1	7038_7#6	2115995	2157661	Csp-1	0
21	670_6B_uid52533	1	7038_7#6	394402	403960	Csp-1	0
21	670_6B_uid52533	1	7038_7#6	529502	532339	Csp-1	0
21	670_6B_uid52533	1	6805_5#15	175950	176907	Csp-1	0
21	670_6B_uid52533	1	7011_5#17	397955	398135	Csp-1	0
21	670_6B_uid52533	1	6736_5#21	767651	767806	Csp-1	0
21	670_6B_uid52533	1	6736_5#21	68878	76313	Csp-1	0
21	670_6B_uid52533	1	6710_7#23	2016098	2028902	Csp-1	0
21	670_6B_uid52533	1	6710_7#23	767630	767806	Csp-1	0
21	670_6B_uid52533	1	6710_7#23	1990742	1998605	Csp-1	0
21	670_6B_uid52533	1	6755_5#4	1663185	1663569	Csp-1	0
21	670_6B_uid52533	1	6841_7#16	767630	767806	Csp-1	0
21	670_6B_uid52533	1	6730_1#16	47208	76313	Csp-1	0
21	670_6B_uid52533	1	6730_1#16	1279997	1281646	Csp-1	0
21	670_6B_uid52533	1	6823_2#8	172445	178492	Csp-1	0
21	670_6B_uid52533	1	6649_8#10	1247193	1247819	Csp-1	0
21	670_6B_uid52533	1	6925_7#24	176050	176907	Csp-1	0
21	670_6B_uid52533	1	6841_7#14	176050	176907	Csp-1	0
12	6775_2#22	134	6823_2#6	2603	4372	Csp-2	0
1	MNZ41	46	6840_3#21	7423	10259	Csp-2	0
1	MNZ41	46	6807_3#15	8671	10816	Csp-2	0
1	MNZ41	46	6807_3#15	12739	14064	Csp-2	0
1	MNZ41	46	6807_3#15	20662	22351	Csp-2	0
12	6775_2#22	179	6259_5#14	1094	2592	Csp-2	0
12	6775_2#22	179	6823_2#6	1641	9240	Csp-2	0
12	6775_2#22	198	6823_2#6	18883	24914	Csp-2	0
1	MNZ41	5	6259_5#8	35990	36855	Csp-1	0
1	MNZ41	5	6259_5#8	34423	35721	Csp-1	0
1	MNZ41	5	6259_5#8	42488	43270	Csp-1	0
1	MNZ41	5	6259_5#8	9021	9995	Csp-1	0
1	MNZ41	5	6641_6#14	2585	12369	Csp-1	0
1	MNZ41	5	6840_3#21	4478	6777	Csp-2	0
1	MNZ41	5	6840_3#21	41683	42350	Csp-2	0
1	MNZ41	5	6840_3#21	40960	41359	Csp-2	0
1	MNZ41	5	6840_3#21	28513	28792	Csp-2	0
1	MNZ41	5	6840_3#21	34401	34920	Csp-2	0
1	MNZ41	5	6840_3#21	35900	36313	Csp-2	0
1	MNZ41	5	6840_3#21	30831	31750	Csp-2	0
1	MNZ41	5	6840_3#21	39523	39724	Csp-2	0
1	MNZ41	5	6840_3#21	36831	37977	Csp-2	0
1	MNZ41	5	6840_3#21	29107	30678	Csp-2	0
1	MNZ41	5	6840_3#21	33187	34175	Csp-2	0
1	MNZ41	5	6840_3#21	35130	35726	Csp-2	0
1	MNZ41	5	6840_3#21	31909	32780	Csp-2	0
1	MNZ41	50	6259_5#1	4920	7145	Csp-1	0
36	Pmen-13	43	6631_3#9	16484	20721	Csp-1	0
36	Pmen-13	44	Pmen-13	8048	9947	Csp-1	0
12	6775_2#22	87	6259_5#14	629	1978	Csp-2	0
12	6775_2#22	87	6680_7#13	17988	20852	Csp-1	0
12	6775_2#22	87	6680_7#13	21446	26572	Csp-1	0
1	MNZ41	51	6641_6#14	15529	18930	Csp-1	0
12	6775_2#22	210	6259_5#14	2516	9408	Csp-2	0
1	MNZ41	52	6259_5#8	18651	23886	Csp-1	0
1	MNZ41	54	6641_6#14	16374	17281	Csp-1	0
12	6775_2#22	216	6823_2#6	21650	23243	Csp-2	0
12	6775_2#22	216	6823_2#6	1572	7162	Csp-2	0
12	6775_2#22	216	7038_7#2	1479	7243	Csp-1	0
1	MNZ41	56	6641_6#4	12947	19321	Csp-1	0
1	MNZ41	56	6259_5#8	197	2146	Csp-1	0
1	MNZ41	56	6259_5#8	25280	29425	Csp-1	0
1	MNZ41	56	6641_6#14	24977	29274	Csp-1	0
1	MNZ41	56	6807_3#15	33574	36388	Csp-2	0
1	MNZ41	56	6807_3#15	3455	6134	Csp-2	0
1	MNZ41	56	6807_3#15	36992	38408	Csp-2	0
7	6823_6#8	481	6938_5#21	14235	15649	Csp-2	0
12	6775_2#22	221	6823_2#6	121	2689	Csp-2	0
1	MNZ41	58	MNZ41	4043	5509	Csp-2	0
1	MNZ41	6	6259_5#8	71209	73360	Csp-1	0
1	MNZ41	6	6259_5#8	20316	29425	Csp-1	0
1	MNZ41	6	6641_6#4	67861	72892	Csp-1	0
1	MNZ41	6	MNZ41	14312	14918	Csp-2	0
1	MNZ41	62	6840_3#21	277	1222	Csp-2	0
1	MNZ41	62	6641_6#4	5299	7199	Csp-1	0
1	MNZ41	62	6259_5#8	277	1778	Csp-1	0
1	MNZ41	67	6259_5#8	66	1664	Csp-1	0
1	MNZ41	67	6730_1#1	12077	15228	A10-2	0
12	6775_2#22	270	6259_5#14	30662	32226	Csp-2	0
12	6775_2#22	270	6823_2#6	8276	9292	Csp-2	0
12	6775_2#22	270	6680_7#13	27680	31959	Csp-1	0
1	MNZ41	68	6840_3#21	12682	14025	Csp-2	0
1	MNZ41	68	6641_6#14	1928	3648	Csp-1	0
12	6775_2#22	287	6259_5#14	49563	50759	Csp-2	0
12	6775_2#22	287	6259_5#14	37412	39682	Csp-2	0
12	6775_2#22	287	6753_2#9	54718	56253	Csp-1	0
12	6775_2#22	287	6823_2#6	50336	53034	Csp-2	0
12	6775_2#22	287	6823_2#6	59412	66931	Csp-2	0
12	6775_2#22	315	6259_5#14	9890	10360	Csp-2	0
12	6775_2#22	315	6259_5#14	17004	18575	Csp-2	0
12	6775_2#22	315	6823_2#6	28160	31666	Csp-2	0
1	MNZ41	78	6807_3#15	12041	13730	Csp-2	0
1	MNZ41	78	6807_3#15	9754	11467	Csp-2	0
1	MNZ41	8	6641_6#14	16147	18980	Csp-1	0
1	MNZ41	8	6641_6#14	11951	15162	Csp-1	0
1	MNZ41	8	6641_6#14	22598	24195	Csp-1	0
1	MNZ41	8	6641_6#14	9263	11552	Csp-1	0
1	MNZ41	8	6259_5#1	13042	15726	Csp-1	0
1	MNZ41	8	6259_5#1	45062	50064	Csp-1	0
1	MNZ41	8	6641_6#4	44237	47552	Csp-1	0
1	MNZ41	8	6641_6#4	23029	23936	Csp-1	0
1	MNZ41	8	6641_6#4	28675	38270	Csp-1	0
1	MNZ41	8	6840_3#21	1179	3800	Csp-2	0
1	MNZ41	8	6840_3#21	47564	49199	Csp-2	0
1	MNZ41	8	6840_3#21	57558	60121	Csp-2	0
1	MNZ41	81	6259_5#1	2594	2804	Csp-1	0
12	6775_2#22	369	6823_2#6	4952	6192	Csp-2	0
1	MNZ41	82	MNZ41	2810	4608	Csp-2	0
1	MNZ41	82	MNZ41	1519	2524	Csp-2	0
1	MNZ41	82	6840_3#21	5870	6553	Csp-2	0
1	MNZ41	82	6840_3#21	1519	2403	Csp-2	0
12	6775_2#22	374	7038_7#2	2755	5274	Csp-1	0
7	6823_6#8	580	6871_2#6	63	2757	Csp-1	0
12	6775_2#22	409	6823_2#6	22262	24721	Csp-2	0
12	6775_2#22	42	6823_2#6	14384	16176	Csp-2	0
12	6775_2#22	42	6823_2#6	36177	38589	Csp-2	0
36	Pmen-13	110	6710_8#5	14692	15898	Csp-1	0
36	Pmen-13	110	6710_8#5	10233	11048	Csp-1	0
36	Pmen-13	110	6710_8#5	6151	9066	Csp-1	0
12	6775_2#22	450	6823_2#6	9504	11688	Csp-2	0
36	Pmen-13	115	6710_8#5	15714	17611	Csp-1	0
7	6823_6#8	638	6871_2#6	7931	11255	Csp-1	0
12	6775_2#22	494	6823_2#6	8995	10953	Csp-2	0
12	6775_2#22	494	6259_5#14	32976	34483	Csp-2	0
12	6775_2#22	494	6259_5#14	23279	26553	Csp-2	0
36	Pmen-13	12	6631_3#9	43883	46437	Csp-1	0
36	Pmen-13	121	6710_8#5	4192	4981	Csp-1	0
36	Pmen-13	138	6710_8#5	94	477	Csp-1	0
36	Pmen-13	138	Pmen-13	12458	13461	Csp-1	0
12	6775_2#22	520	6840_1#14	1365	2427	Csp-1	0
12	6775_2#22	525	6949_2#19	17296	21291	Csp-1	0
36	Pmen-13	141	6710_8#5	11087	15086	Csp-1	0
36	Pmen-13	141	6631_3#9	20735	22078	Csp-1	0
36	Pmen-13	141	6631_3#9	22151	23097	Csp-1	0
36	Pmen-13	141	6631_3#9	35338	36614	Csp-1	0
36	Pmen-13	141	6631_3#9	29907	30348	Csp-1	0
36	Pmen-13	141	6631_3#9	23154	23815	Csp-1	0
12	6775_2#22	529	6823_2#6	14852	16537	Csp-2	0
12	6775_2#22	529	6259_5#14	10644	12978	Csp-2	0
12	6775_2#22	529	6259_5#14	15647	16479	Csp-2	0
12	6775_2#22	538	6823_2#6	21072	23848	Csp-2	0
12	6775_2#22	54	6823_2#6	20922	22185	Csp-2	0
12	6775_2#22	54	6823_2#6	11355	13875	Csp-2	0
12	6775_2#22	54	6259_5#14	3281	4914	Csp-2	0
36	Pmen-13	16	Pmen-13	22424	23533	Csp-1	0
36	Pmen-13	16	6631_3#9	35225	37311	Csp-1	0
12	6775_2#22	565	6823_2#6	12872	14186	Csp-2	0
12	6775_2#22	565	6823_2#6	10286	11093	Csp-2	0
36	Pmen-13	187	6631_3#9	26827	28505	Csp-1	0
12	6775_2#22	575	6259_5#14	8	1925	Csp-2	0
7	6823_6#8	736	6871_2#6	16867	18537	Csp-1	0
12	6775_2#22	577	6823_2#6	458	1503	Csp-2	0
36	Pmen-13	21	6730_7#17	4765	6627	Csp-4_R1	0
36	Pmen-13	22	Pmen-13	4614	5614	Csp-1	0
36	Pmen-13	22	6680_4#11	106	5788	Csp-1	0
36	Pmen-13	22	6710_8#5	10244	11247	Csp-1	0
36	Pmen-13	22	6710_8#5	8713	10190	Csp-1	0
36	Pmen-13	22	6680_5#12	106	5788	Csp-1	0
12	6775_2#22	594	6840_1#14	4705	6755	Csp-1	0
36	Pmen-13	230	6631_3#9	11811	14397	Csp-1	0
12	6775_2#22	620	6259_5#14	4629	5760	Csp-2	0
12	6775_2#22	620	6259_5#14	2234	2869	Csp-2	0
30	6731_6#5	119	6730_3#17	16161	18985	Csp-1	0
12	6775_2#22	641	6259_5#14	5903	7904	Csp-2	0
12	6775_2#22	641	6259_5#14	1818	3250	Csp-2	0
12	6775_2#22	651	6680_7#13	13296	16514	Csp-1	0
36	Pmen-13	39	6730_7#17	304	2384	Csp-4_R1	0
36	Pmen-13	4	6631_3#9	22834	26696	Csp-1	0
12	6775_2#22	653	6259_5#14	3218	4385	Csp-2	0
36	Pmen-13	49	Pmen-13	1361	5572	Csp-1	0
3	NP141_uid180290	1	PT8094	114101	116483	Csp-1	0
3	NP141_uid180290	1	6736_4#24	198974	204436	Csp-2	0
3	NP141_uid180290	1	6736_4#24	37942	51914	Csp-2	0
3	NP141_uid180290	1	6736_4#24	216433	233936	Csp-2	0
3	NP141_uid180290	1	6736_4#24	17237	30379	Csp-2	0
3	NP141_uid180290	1	6736_4#24	4931	8842	Csp-2	0
3	NP141_uid180290	1	6731_5#23	325275	326349	Csp-2	0
3	NP141_uid180290	1	6731_5#23	332411	336710	Csp-2	0
3	NP141_uid180290	1	6731_5#23	146316	150283	Csp-2	0
3	NP141_uid180290	1	6731_5#23	133504	141096	Csp-2	0
3	NP141_uid180290	1	6731_5#23	37942	51425	Csp-2	0
3	NP141_uid180290	1	6731_5#23	18182	31789	Csp-2	0
3	NP141_uid180290	1	6731_5#23	339689	343274	Csp-2	0
3	NP141_uid180290	1	6731_5#23	81876	84233	Csp-2	0
3	NP141_uid180290	1	6731_5#23	55967	66303	Csp-2	0
3	NP141_uid180290	1	6938_5#1	344216	350197	Csp-2	0
3	NP141_uid180290	1	6938_5#1	69774	76337	Csp-2	0
3	NP141_uid180290	1	6938_5#1	17097	19172	Csp-2	0
3	NP141_uid180290	1	6630_4#2	149575	150244	Csp-2	0
3	NP141_uid180290	1	6630_4#2	105561	114256	Csp-2	0
3	NP141_uid180290	1	6630_4#2	46539	66303	Csp-2	0
3	NP141_uid180290	1	6630_4#2	337106	342454	Csp-2	0
3	NP141_uid180290	1	6630_4#2	76933	85126	Csp-2	0
3	NP141_uid180290	1	6805_3#7	37942	59827	Csp-2	0
3	NP141_uid180290	1	6805_3#7	197748	229147	Csp-2	0
3	NP141_uid180290	1	6805_3#7	25550	31234	Csp-2	0
3	NP141_uid180290	1	6805_3#7	148077	154248	Csp-2	0
3	NP141_uid180290	1	6736_8#23	16266	18961	Csp-2	0
3	NP141_uid180290	1	6736_8#23	133504	144938	Csp-2	0
3	NP141_uid180290	1	6736_8#23	105745	106591	Csp-2	0
3	NP141_uid180290	1	6736_8#23	260179	266726	Csp-2	0
3	NP141_uid180290	1	6736_8#23	121635	122766	Csp-2	0
3	NP141_uid180290	1	6949_1#15	325277	326347	Csp-2	0
3	NP141_uid180290	1	6949_1#15	133820	136167	Csp-2	0
3	NP141_uid180290	1	6949_1#15	121635	122766	Csp-2	0
3	NP141_uid180290	1	6949_1#14	41254	51425	Csp-2	0
3	NP141_uid180290	1	6983_4#79	339689	350197	Csp-2	0
3	NP141_uid180290	1	6983_4#79	17237	20316	Csp-2	0
3	NP141_uid180290	1	6983_4#79	38732	46540	Csp-2	0
3	NP141_uid180290	1	6983_4#79	58288	61174	Csp-2	0
3	NP141_uid180290	1	7038_6#8	215283	234842	Csp-2	0
3	NP141_uid180290	1	7038_6#8	251876	271240	Csp-2	0
3	NP141_uid180290	1	7038_6#8	197748	209478	Csp-2	0
3	NP141_uid180290	1	7038_6#8	58508	61188	Csp-2	0
3	NP141_uid180290	1	6983_7#57	17237	19172	Csp-2	0
3	NP141_uid180290	1	6983_7#57	148077	150516	Csp-2	0
3	NP141_uid180290	1	6983_7#57	55967	59280	Csp-2	0
3	NP141_uid180290	1	6736_6#12	149575	150283	Csp-2	0
3	NP141_uid180290	1	6736_6#12	216428	220155	Csp-2	0
3	NP141_uid180290	1	6736_6#12	348056	350197	Csp-2	0
3	NP141_uid180290	1	6736_6#12	260179	264259	Csp-2	0
3	NP141_uid180290	1	6736_6#12	321792	325843	Csp-2	0
3	NP141_uid180290	1	6736_6#12	133504	137819	Csp-2	0
3	NP141_uid180290	1	6736_6#12	329710	337121	Csp-2	0
3	NP141_uid180290	1	6736_6#12	70240	71973	Csp-2	0
3	NP141_uid180290	1	6736_6#12	38732	46840	Csp-2	0
3	NP141_uid180290	1	6736_6#12	80024	84233	Csp-2	0
3	NP141_uid180290	1	6736_6#12	225527	229149	Csp-2	0
3	NP141_uid180290	1	6983_6#37	260179	264259	Csp-2	0
3	NP141_uid180290	1	6983_6#37	214093	229149	Csp-2	0
3	NP141_uid180290	1	6983_6#37	325275	333079	Csp-2	0
3	NP141_uid180290	1	6983_6#37	203606	206548	Csp-2	0
3	NP141_uid180290	1	6983_6#37	31230	45644	Csp-2	0
3	NP141_uid180290	1	6983_6#37	17237	19172	Csp-2	0
3	NP141_uid180290	1	6983_6#37	344216	350190	Csp-2	0
3	NP141_uid180290	1	6983_6#37	313291	315787	Csp-2	0
3	NP141_uid180290	1	6983_6#37	55967	59280	Csp-2	0
3	NP141_uid180290	1	6807_1#10	144397	155138	Csp-2	0
3	NP141_uid180290	1	6807_1#10	133504	141096	Csp-2	0
3	NP141_uid180290	1	6807_1#10	286395	292411	Csp-2	0
3	NP141_uid180290	1	6807_1#10	105745	106591	Csp-2	0
3	NP141_uid180290	1	6807_1#10	335501	335756	Csp-2	0
3	NP141_uid180290	1	6807_1#10	121635	122766	Csp-2	0
3	NP141_uid180290	1	6899_4#12	219292	228642	Csp-2	0
3	NP141_uid180290	1	6899_4#12	40254	51914	Csp-2	0
3	NP141_uid180290	1	6899_4#12	17097	31789	Csp-2	0
3	NP141_uid180290	1	6899_4#12	67682	69296	Csp-2	0
3	NP141_uid180290	1	6983_2#17	251876	264259	Csp-2	0
3	NP141_uid180290	1	6983_2#17	209459	238858	Csp-2	0
3	NP141_uid180290	1	6983_2#17	71021	71973	Csp-2	0
3	NP141_uid180290	1	6983_2#17	17097	17684	Csp-2	0
3	NP141_uid180290	1	6755_5#19	37942	51914	Csp-2	0
3	NP141_uid180290	1	6755_5#19	14832	18017	Csp-2	0
3	NP141_uid180290	1	6755_5#19	251870	253861	Csp-2	0
3	NP141_uid180290	1	6755_5#19	325830	344220	Csp-2	0
3	NP141_uid180290	1	6755_5#19	25550	30379	Csp-2	0
3	NP141_uid180290	1	6755_5#19	266724	269454	Csp-2	0
3	NP141_uid180290	1	6755_5#19	311725	315787	Csp-2	0
3	NP141_uid180290	1	6755_5#19	62900	70242	Csp-2	0
3	NP141_uid180290	1	6730_8#14	345291	350197	Csp-2	0
3	NP141_uid180290	1	6730_8#14	201534	204436	Csp-2	0
3	NP141_uid180290	1	6730_8#14	328789	333572	Csp-2	0
3	NP141_uid180290	1	LE4099	218796	219950	Csp-2	0
3	NP141_uid180290	1	LE4099	149575	150516	Csp-2	0
3	NP141_uid180290	1	LE4099	348056	351097	Csp-2	0
3	NP141_uid180290	1	LE4099	67693	71769	Csp-2	0
3	NP141_uid180290	1	LE4099	262198	263072	Csp-2	0
3	NP141_uid180290	1	LE4099	323245	325843	Csp-2	0
3	NP141_uid180290	1	LE4099	193406	198991	Csp-2	0
3	NP141_uid180290	1	LE4099	226428	238257	Csp-2	0
3	NP141_uid180290	1	LE4099	59820	63742	Csp-2	0
3	NP141_uid180290	1	LE4099	246459	253861	Csp-2	0
3	NP141_uid180290	1	LE4099	160085	163956	Csp-2	0
3	NP141_uid180290	1	LE4099	180280	187563	Csp-2	0
3	NP141_uid180290	1	LE4099	128460	141096	Csp-2	0
3	NP141_uid180290	1	6755_3#1	17180	37954	Csp-2	0
3	NP141_uid180290	1	6755_3#1	47821	61157	Csp-2	0
3	NP141_uid180290	1	6755_3#1	251188	255928	Csp-2	0
3	NP141_uid180290	1	6755_3#1	80024	95790	Csp-2	0
3	NP141_uid180290	1	6755_3#1	3296	7868	Csp-2	0
3	NP141_uid180290	1	6983_4#74	325275	326426	Csp-2	0
3	NP141_uid180290	1	6983_4#74	343262	348371	Csp-2	0
3	NP141_uid180290	1	6983_4#74	286395	298290	Csp-2	0
3	NP141_uid180290	1	6983_4#74	333061	336710	Csp-2	0
3	NP141_uid180290	1	6983_4#74	14832	18820	Csp-2	0
3	NP141_uid180290	1	6807_2#20	27186	37954	Csp-2	0
3	NP141_uid180290	1	6807_2#20	149575	150244	Csp-2	0
3	NP141_uid180290	1	6807_2#20	118989	134880	Csp-2	0
3	NP141_uid180290	1	6807_2#20	335732	337121	Csp-2	0
3	NP141_uid180290	1	6807_2#20	47821	51425	Csp-2	0
3	NP141_uid180290	1	6807_2#20	17189	18961	Csp-2	0
3	NP141_uid180290	1	6807_2#20	162684	163956	Csp-2	0
3	NP141_uid180290	1	6631_2#5	325275	326349	Csp-2	0
3	NP141_uid180290	1	6631_2#5	225663	234842	Csp-2	0
3	NP141_uid180290	1	6631_2#5	58288	74495	Csp-2	0
3	NP141_uid180290	1	6631_2#5	16266	19172	Csp-2	0
3	NP141_uid180290	1	6631_2#5	80193	99477	Csp-2	0
3	NP141_uid180290	1	6631_2#5	343262	348371	Csp-2	0
3	NP141_uid180290	1	6631_2#5	285906	298290	Csp-2	0
3	NP141_uid180290	1	6631_2#5	333061	336710	Csp-2	0
3	NP141_uid180290	1	6925_5#22	14832	37954	Csp-2	0
3	NP141_uid180290	1	6925_5#22	46840	55969	Csp-2	0
3	NP141_uid180290	1	6925_5#22	286395	287434	Csp-2	0
3	NP141_uid180290	1	6925_5#22	3296	7868	Csp-2	0
3	NP141_uid180290	1	6925_5#22	307176	311491	Csp-2	0
3	NP141_uid180290	1	6730_1#8	16266	17668	Csp-2	0
3	NP141_uid180290	1	6730_1#8	116176	122766	Csp-2	0
3	NP141_uid180290	1	6630_4#6	215289	220152	Csp-2	0
3	NP141_uid180290	1	6630_4#6	133821	141409	Csp-2	0
3	NP141_uid180290	1	6630_4#6	146084	150283	Csp-2	0
3	NP141_uid180290	1	6630_4#6	66299	71973	Csp-2	0
3	NP141_uid180290	1	6630_4#6	339302	344224	Csp-2	0
3	NP141_uid180290	1	6630_4#6	47826	51425	Csp-2	0
3	NP141_uid180290	1	6630_4#6	251188	255928	Csp-2	0
3	NP141_uid180290	1	6630_4#6	92512	95885	Csp-2	0
36	Pmen-13	5	Pmen-13	14270	15233	Csp-1	0
3	NP141_uid180290	2	6807_2#20	515976	528476	Csp-2	0
3	NP141_uid180290	2	6807_2#20	489353	496698	Csp-2	0
3	NP141_uid180290	2	6807_2#20	811442	821458	Csp-2	0
3	NP141_uid180290	2	6807_2#20	499951	508952	Csp-2	0
3	NP141_uid180290	2	6807_2#20	456857	473634	Csp-2	0
3	NP141_uid180290	2	6807_2#20	770255	797008	Csp-2	0
3	NP141_uid180290	2	6807_2#20	415222	434374	Csp-2	0
3	NP141_uid180290	2	6807_2#20	620586	630455	Csp-2	0
3	NP141_uid180290	2	6807_2#20	589972	596200	Csp-2	0
3	NP141_uid180290	2	6807_2#20	510176	515673	Csp-2	0
3	NP141_uid180290	2	6807_2#20	235420	238446	Csp-2	0
36	Pmen-13	50	Pmen-13	17949	20497	Csp-1	0
36	Pmen-13	50	Pmen-13	28076	31386	Csp-1	0
36	Pmen-13	50	Pmen-13	9259	10178	Csp-1	0
35	CGSP14_uid59181	1	BR1074	1039699	1045400	Csp-1	0
35	CGSP14_uid59181	1	BR1074	1075503	1081133	Csp-1	0
35	CGSP14_uid59181	1	BR1074	1980387	1992427	Csp-1	0
35	CGSP14_uid59181	1	ND6000	1981770	1992398	Csp-1	0
35	CGSP14_uid59181	1	CH2106	328063	329751	Csp-1	0
35	CGSP14_uid59181	1	CH2106	1949929	1960644	Csp-1	0
35	CGSP14_uid59181	1	CH2106	2157983	2160227	Csp-1	0
35	CGSP14_uid59181	1	Hermans-1107	328074	329347	Csp-1	0
35	CGSP14_uid59181	1	Hermans-1107	2157983	2160353	Csp-1	0
35	CGSP14_uid59181	1	Hermans-1107	253033	253182	Csp-1	0
35	CGSP14_uid59181	1	Hermans-1107	1080597	1084222	Csp-1	0
35	CGSP14_uid59181	1	Hermans-1635	384862	385901	Csp-1	0
35	CGSP14_uid59181	1	Pmen-11	1611144	1620292	Csp-1	0
35	CGSP14_uid59181	1	Pmen-11	2176488	2188093	Csp-1	0
35	CGSP14_uid59181	1	Pmen-11	118740	128778	Csp-1	0
35	CGSP14_uid59181	1	Pmen-11	913965	934488	Csp-1	0
35	CGSP14_uid59181	1	Pmen-11	1132693	1164564	Csp-1	0
35	CGSP14_uid59181	1	Pmen-11	1428280	1430652	Csp-1	0
35	CGSP14_uid59181	1	Pmen-9	362265	373319	Csp-1	0
35	CGSP14_uid59181	1	Pmen-9	910207	915890	Csp-1	0
35	CGSP14_uid59181	1	R34-3108	589124	624600	Csp-1	0
35	CGSP14_uid59181	1	R34-3108	380177	395357	Csp-1	0
35	CGSP14_uid59181	1	R34-3108	56606	59235	Csp-1	0
35	CGSP14_uid59181	1	R34-3108	36713	40775	Csp-1	0
35	CGSP14_uid59181	1	R34-3108	1705645	1737066	Csp-1	0
35	CGSP14_uid59181	1	R34-3108	1283329	1283701	Csp-1	0
35	CGSP14_uid59181	1	R34-3108	1030167	1037594	Csp-1	0
35	CGSP14_uid59181	1	Pmen-5	2193452	2207713	Golf	0
35	CGSP14_uid59181	1	Pmen-5	1696134	1748294	Golf	0
35	CGSP14_uid59181	1	Pmen-5	1665469	1674807	Golf	0
35	CGSP14_uid59181	1	Pmen-5	271176	280751	Golf	0
35	CGSP14_uid59181	1	Pmen-5	1282631	1304346	Golf	0
35	CGSP14_uid59181	1	Pmen-5	1614947	1620332	Golf	0
35	CGSP14_uid59181	1	Pmen-5	100715	105744	Golf	0
35	CGSP14_uid59181	1	Pmen-5	292317	296166	Golf	0
35	CGSP14_uid59181	1	Pmen-5	325336	333289	Golf	0
35	CGSP14_uid59181	1	Pmen-5	2002616	2014532	Golf	0
35	CGSP14_uid59181	1	Pmen-5	698170	700594	Golf	0
35	CGSP14_uid59181	1	Pmen-5	356408	368255	Golf	0
35	CGSP14_uid59181	1	Pmen-5	1012709	1020439	Golf	0
35	CGSP14_uid59181	1	Pmen-5	861983	874559	Golf	0
35	CGSP14_uid59181	1	Pmen-5	1990716	2001038	Golf	0
35	CGSP14_uid59181	1	Pmen-5	1636393	1655200	Golf	0
35	CGSP14_uid59181	1	Pmen-5	251161	257235	Golf	0
35	CGSP14_uid59181	1	Pmen-5	1230679	1239262	Golf	0
35	CGSP14_uid59181	1	Pmen-5	1525191	1530578	Golf	0
35	CGSP14_uid59181	1	Pmen-5	1789673	1793188	Golf	0
35	CGSP14_uid59181	1	Pmen-5	877917	885918	Golf	0
35	CGSP14_uid59181	1	Pmen-5	1533995	1559885	Golf	0
35	CGSP14_uid59181	1	Pmen-5	259031	268608	Golf	0
35	CGSP14_uid59181	1	Pmen-5	171336	185557	Golf	0
35	CGSP14_uid59181	1	Pmen-5	1889775	1905938	Golf	0
35	CGSP14_uid59181	1	Pmen-5	1250970	1255329	Golf	0
35	CGSP14_uid59181	1	Pmen-5	2103489	2109327	Golf	0
35	CGSP14_uid59181	1	Pmen-5	672984	689095	Golf	0
35	CGSP14_uid59181	1	Pmen-5	1325055	1327147	Golf	0
35	CGSP14_uid59181	1	Pmen-5	437475	441552	Golf	0
35	CGSP14_uid59181	1	Pmen-5	109921	122369	Golf	0
35	CGSP14_uid59181	1	Pmen-5	2134199	2155655	Golf	0
35	CGSP14_uid59181	1	Pmen-5	724460	754832	Golf	0
35	CGSP14_uid59181	1	Pmen-5	396057	398907	Golf	0
35	CGSP14_uid59181	1	Pmen-5	189245	203719	Golf	0
35	CGSP14_uid59181	1	Pmen-5	1093046	1096071	Golf	0
35	CGSP14_uid59181	1	Pmen-5	1585219	1595373	Golf	0
35	CGSP14_uid59181	1	Pmen-5	369259	376386	Golf	0
35	CGSP14_uid59181	1	Pmen-5	2022833	2036247	Golf	0
35	CGSP14_uid59181	1	Pmen-5	88346	97870	Golf	0
35	CGSP14_uid59181	1	Pmen-5	1689011	1695151	Golf	0
35	CGSP14_uid59181	1	Pmen-5	1970674	1987806	Golf	0
35	CGSP14_uid59181	1	Pmen-5	313683	323767	Golf	0
35	CGSP14_uid59181	1	Pmen-5	660555	665443	Golf	0
35	CGSP14_uid59181	1	Pmen-5	760060	768168	Golf	0
35	CGSP14_uid59181	1	Pmen-5	39657	40560	Golf	0
35	CGSP14_uid59181	1	Pmen-5	153493	158682	Golf	0
35	CGSP14_uid59181	1	Pmen-5	2115394	2120243	Golf	0
35	CGSP14_uid59181	1	Pmen-5	1350175	1355910	Golf	0
35	CGSP14_uid59181	1	Pmen-5	334852	337363	Golf	0
35	CGSP14_uid59181	1	Pmen-5	588456	590513	Golf	0
35	CGSP14_uid59181	1	Pmen-5	1630333	1635693	Golf	0
35	CGSP14_uid59181	1	Pmen-5	710158	714460	Golf	0
35	CGSP14_uid59181	1	Pmen-5	1753971	1758565	Golf	0
35	CGSP14_uid59181	1	Pmen-5	2002007	2002292	Golf	0
35	CGSP14_uid59181	1	Pmen-5	307559	308855	Golf	0
35	CGSP14_uid59181	1	Pmen-5	1826082	1831249	Golf	0
35	CGSP14_uid59181	1	Pmen-5	995844	1001502	Golf	0
35	CGSP14_uid59181	1	Pmen-5	1440570	1447849	Golf	0
35	CGSP14_uid59181	1	Pmen-5	689425	694727	Golf	0
35	CGSP14_uid59181	1	Pmen-5	1410070	1411746	Golf	0
35	CGSP14_uid59181	1	Pmen-5	828283	853843	Golf	0
35	CGSP14_uid59181	1	Pmen-5	1765014	1772642	Golf	0
35	CGSP14_uid59181	1	Pmen-5	570866	575722	Golf	0
35	CGSP14_uid59181	1	Pmen-5	385791	385905	Golf	0
35	CGSP14_uid59181	1	Hermans-766	488295	511381	Csp-1	0
35	CGSP14_uid59181	1	Hermans-766	108488	125712	Csp-1	0
35	CGSP14_uid59181	1	Hermans-766	969829	980418	Csp-1	0
35	CGSP14_uid59181	1	Hermans-766	343381	363015	Csp-1	0
35	CGSP14_uid59181	1	Hermans-766	2096544	2109327	Csp-1	0
35	CGSP14_uid59181	1	Hermans-766	1719682	1728117	Csp-1	0
35	CGSP14_uid59181	1	Hermans-766	1050341	1051459	Csp-1	0
35	CGSP14_uid59181	1	Hermans-766	86862	105232	Csp-1	0
35	CGSP14_uid59181	1	Hermans-766	1919426	1940700	Csp-1	0
35	CGSP14_uid59181	1	Hermans-766	307138	316283	Csp-1	0
35	CGSP14_uid59181	1	Hermans-766	2054019	2065739	Csp-1	0
35	CGSP14_uid59181	1	Hermans-766	37862	46300	Csp-1	0
35	CGSP14_uid59181	1	Hermans-766	331945	337684	Csp-1	0
35	CGSP14_uid59181	1	Hermans-766	128567	132480	Csp-1	0
35	CGSP14_uid59181	1	Hermans-766	2002637	2006747	Csp-1	0
35	CGSP14_uid59181	1	Hermans-766	205213	213785	Csp-1	0
35	CGSP14_uid59181	1	Hermans-766	680480	685276	Csp-1	0
35	CGSP14_uid59181	1	Hermans-766	462365	466391	Csp-1	0
35	CGSP14_uid59181	1	Hermans-766	696632	698014	Csp-1	0
35	CGSP14_uid59181	1	Hermans-766	1619081	1623199	Csp-1	0
35	CGSP14_uid59181	1	Hermans-766	1850561	1859714	Csp-1	0
35	CGSP14_uid59181	1	Hermans-766	1966930	1970895	Csp-1	0
35	CGSP14_uid59181	1	Hermans-766	1371872	1376893	Csp-1	0
35	CGSP14_uid59181	1	6805_2#5	117987	131341	Csp-1	0
35	CGSP14_uid59181	1	6805_2#5	641497	654400	Csp-1	0
35	CGSP14_uid59181	1	6805_2#5	1742447	1758421	Csp-1	0
35	CGSP14_uid59181	1	6805_2#5	1996201	2003126	Csp-1	0
35	CGSP14_uid59181	1	6805_2#5	232207	250030	Csp-1	0
35	CGSP14_uid59181	1	6805_2#5	81546	95023	Csp-1	0
35	CGSP14_uid59181	1	6805_2#5	506466	509253	Csp-1	0
35	CGSP14_uid59181	1	6805_2#5	1063104	1077092	Csp-1	0
35	CGSP14_uid59181	1	6805_2#5	201157	214078	Csp-1	0
35	CGSP14_uid59181	1	6805_2#5	695496	710886	Csp-1	0
35	CGSP14_uid59181	1	6805_2#5	153802	190571	Csp-1	0
35	CGSP14_uid59181	1	6805_2#5	792426	803685	Csp-1	0
35	CGSP14_uid59181	1	6805_2#5	513598	517697	Csp-1	0
35	CGSP14_uid59181	1	6805_2#5	1905937	1912004	Csp-1	0
35	CGSP14_uid59181	1	6805_2#5	1410030	1410764	Csp-1	0
35	CGSP14_uid59181	1	6805_2#5	1093046	1095452	Csp-1	0
35	CGSP14_uid59181	1	6805_2#5	676844	681772	Csp-1	0
35	CGSP14_uid59181	1	R34-3028	1891553	1892428	Csp-4_R2	0
35	CGSP14_uid59181	1	R34-3028	953481	954057	Csp-4_R2	0
35	CGSP14_uid59181	1	R34-3028	2157983	2160353	Csp-4_R2	0
35	CGSP14_uid59181	1	R34-3028	207182	208925	Csp-4_R2	0
35	CGSP14_uid59181	1	R34-3028	1080668	1081268	Csp-4_R2	0
35	CGSP14_uid59181	1	R34-3028	497710	502672	Csp-4_R2	0
35	CGSP14_uid59181	1	209464	1123917	1124348	Csp-4_R2	0
35	CGSP14_uid59181	1	R34-3224	1602877	1606211	Csp-4_RA	0
35	CGSP14_uid59181	1	R34-3224	675908	702276	Csp-4_RA	0
35	CGSP14_uid59181	1	R34-3224	529094	543984	Csp-4_RA	0
35	CGSP14_uid59181	1	R34-3224	1418573	1440571	Csp-4_RA	0
35	CGSP14_uid59181	1	R34-3224	1567871	1588170	Csp-4_RA	0
35	CGSP14_uid59181	1	R34-3224	328063	329744	Csp-4_RA	0
35	CGSP14_uid59181	1	R34-3224	1080423	1080959	Csp-4_RA	0
35	CGSP14_uid59181	1	R34-3224	1877674	1878017	Csp-4_RA	0
35	CGSP14_uid59181	1	R34-3224	1094631	1095148	Csp-4_RA	0
35	CGSP14_uid59181	1	R34-3224	953488	959753	Csp-4_RA	0
35	CGSP14_uid59181	1	R34-3224	1471270	1472106	Csp-4_RA	0
35	CGSP14_uid59181	1	R34-3224	1617502	1620317	Csp-4_RA	0
35	CGSP14_uid59181	1	R34-3224	2157983	2158882	Csp-4_RA	0
35	CGSP14_uid59181	1	R34-3198	1133575	1148040	Csp-4_R2	0
35	CGSP14_uid59181	1	R34-3198	1633751	1642290	Csp-4_R2	0
35	CGSP14_uid59181	1	R34-3198	1891571	1892435	Csp-4_R2	0
35	CGSP14_uid59181	1	R34-3198	1123917	1124348	Csp-4_R2	0
35	CGSP14_uid59181	1	R34-3198	1498086	1503876	Csp-4_R2	0
35	CGSP14_uid59181	1	R34-3198	1093314	1096299	Csp-4_R2	0
35	CGSP14_uid59181	1	R34-3198	298288	300683	Csp-4_R2	0
35	CGSP14_uid59181	1	R34-3198	76485	80075	Csp-4_R2	0
35	CGSP14_uid59181	1	R34-3198	859568	862853	Csp-4_R2	0
35	CGSP14_uid59181	1	R34-3198	2147137	2148716	Csp-4_R2	0
35	CGSP14_uid59181	1	R34-3198	372387	373319	Csp-4_R2	0
35	CGSP14_uid59181	1	R34-3198	2158786	2160353	Csp-4_R2	0
35	CGSP14_uid59181	1	R34-3198	831385	852774	Csp-4_R2	0
35	CGSP14_uid59181	1	R34-3198	118975	122018	Csp-4_R2	0
35	CGSP14_uid59181	1	R34-3193	1394260	1464428	Csp-4_R2	0
35	CGSP14_uid59181	1	R34-3193	1610637	1646973	Csp-4_R2	0
35	CGSP14_uid59181	1	R34-3193	1067080	1095046	Csp-4_R2	0
35	CGSP14_uid59181	1	R34-3193	1471478	1498995	Csp-4_R2	0
35	CGSP14_uid59181	1	R34-3193	1105407	1132918	Csp-4_R2	0
35	CGSP14_uid59181	1	R34-3193	2157983	2159079	Csp-4_R2	0
35	CGSP14_uid59181	1	R34-3193	1925387	1927455	Csp-4_R2	0
35	CGSP14_uid59181	1	R34-3193	1829309	1830485	Csp-4_R2	0
35	CGSP14_uid59181	1	Hermans-313	1947429	1949969	Csp-4_R2	0
35	CGSP14_uid59181	1	Hermans-313	1569503	1606350	Csp-4_R2	0
35	CGSP14_uid59181	1	Hermans-313	1927870	1936511	Csp-4_R2	0
35	CGSP14_uid59181	1	Hermans-313	1369680	1401063	Csp-4_R2	0
35	CGSP14_uid59181	1	Hermans-313	2100462	2110122	Csp-4_R2	0
35	CGSP14_uid59181	1	Hermans-313	1890213	1904672	Csp-4_R2	0
35	CGSP14_uid59181	1	Hermans-313	895001	895819	Csp-4_R2	0
35	CGSP14_uid59181	1	Hermans-313	2159215	2170411	Csp-4_R2	0
35	CGSP14_uid59181	1	Hermans-313	2064403	2082788	Csp-4_R2	0
35	CGSP14_uid59181	1	Hermans-313	2034944	2045719	Csp-4_R2	0
35	CGSP14_uid59181	1	Hermans-313	294623	297068	Csp-4_R2	0
35	CGSP14_uid59181	1	Hermans-313	960545	962398	Csp-4_R2	0
35	CGSP14_uid59181	1	Hermans-313	1066782	1068764	Csp-4_R2	0
35	CGSP14_uid59181	1	Hermans-313	630363	633908	Csp-4_R2	0
35	CGSP14_uid59181	1	Hermans-313	2147506	2148319	Csp-4_R2	0
35	CGSP14_uid59181	1	Hermans-1656	142790	185779	Csp-4_R2	0
35	CGSP14_uid59181	1	Hermans-1656	1598494	1613804	Csp-4_R2	0
35	CGSP14_uid59181	1	Hermans-1656	2150531	2166057	Csp-4_R2	0
35	CGSP14_uid59181	1	Hermans-1656	1543763	1560684	Csp-4_R2	0
35	CGSP14_uid59181	1	Hermans-1656	1146008	1167173	Csp-4_R2	0
35	CGSP14_uid59181	1	Hermans-1656	1891571	1892450	Csp-4_R2	0
35	CGSP14_uid59181	1	Hermans-1656	1387907	1401264	Csp-4_R2	0
35	CGSP14_uid59181	1	Hermans-1656	859661	863502	Csp-4_R2	0
35	CGSP14_uid59181	1	Hermans-1656	118822	121887	Csp-4_R2	0
35	CGSP14_uid59181	1	Hermans-1656	1710683	1732107	Csp-4_R2	0
35	CGSP14_uid59181	1	Hermans-1656	1068908	1076407	Csp-4_R2	0
35	CGSP14_uid59181	1	Hermans-1656	328063	334335	Csp-4_R2	0
35	CGSP14_uid59181	1	Hermans-1656	1573150	1582681	Csp-4_R2	0
35	CGSP14_uid59181	1	Hermans-1656	2141433	2144672	Csp-4_R2	0
35	CGSP14_uid59181	1	Hermans-1656	598582	601800	Csp-4_R2	0
35	CGSP14_uid59181	1	Hermans-1656	1093346	1095035	Csp-4_R2	0
35	CGSP14_uid59181	1	Hermans-1656	186209	194418	Csp-4_R2	0
35	CGSP14_uid59181	1	R34-3043	1070009	1110389	Csp-4_R1	0
35	CGSP14_uid59181	1	R34-3043	1891538	1892428	Csp-4_R1	0
35	CGSP14_uid59181	1	R34-3043	2055782	2101030	Csp-4_R1	0
35	CGSP14_uid59181	1	R34-3043	2155152	2163783	Csp-4_R1	0
35	CGSP14_uid59181	1	R34-3043	438075	439265	Csp-4_R1	0
35	CGSP14_uid59181	1	R34-3043	862557	863485	Csp-4_R1	0
35	CGSP14_uid59181	1	R34-3043	550245	552083	Csp-4_R1	0
35	CGSP14_uid59181	1	R34-3043	262577	263445	Csp-4_R1	0
35	CGSP14_uid59181	1	R34-3043	1130075	1135111	Csp-4_R1	0
35	CGSP14_uid59181	1	R34-3043	1991928	1995698	Csp-4_R1	0
35	CGSP14_uid59181	1	R34-3043	653647	660121	Csp-4_R1	0
35	CGSP14_uid59181	1	R34-3043	1526634	1539851	Csp-4_R1	0
35	CGSP14_uid59181	1	R34-3043	1585895	1592646	Csp-4_R1	0
35	CGSP14_uid59181	1	R34-3043	953106	965371	Csp-4_R1	0
35	CGSP14_uid59181	1	R34-3043	1773853	1778692	Csp-4_R1	0
35	CGSP14_uid59181	1	R34-3043	292312	293455	Csp-4_R1	0
35	CGSP14_uid59181	1	R34-3043	1148275	1150675	Csp-4_R1	0
35	CGSP14_uid59181	1	R34-3043	2206605	2209134	Csp-4_R1	0
35	CGSP14_uid59181	1	R34-3043	95	2978	Csp-4_R1	0
35	CGSP14_uid59181	1	439699	1080680	1081442	Csp-4_R2	0
35	CGSP14_uid59181	1	BR1081	2085137	2092927	Csp-4_R2	0
35	CGSP14_uid59181	1	BR1081	1020409	1020710	Csp-4_R2	0
35	CGSP14_uid59181	1	BR1065	1118039	1123977	Csp-4_R2	0
35	CGSP14_uid59181	1	BR1065	814219	817301	Csp-4_R2	0
35	CGSP14_uid59181	1	BR1065	325629	328615	Csp-4_R2	0
35	CGSP14_uid59181	1	BR1065	1602655	1606261	Csp-4_R2	0
35	CGSP14_uid59181	1	BR1065	1079579	1083459	Csp-4_R2	0
35	CGSP14_uid59181	1	BR1065	1353874	1357057	Csp-4_R2	0
35	CGSP14_uid59181	1	BR1065	965371	972165	Csp-4_R2	0
35	CGSP14_uid59181	1	BR1065	2033446	2034066	Csp-4_R2	0
35	CGSP14_uid59181	1	BR1065	108768	126242	Csp-4_R2	0
35	CGSP14_uid59181	1	BR1065	1331465	1332701	Csp-4_R2	0
35	CGSP14_uid59181	1	BR1065	1714096	1722785	Csp-4_R2	0
35	CGSP14_uid59181	1	BR1065	538616	545346	Csp-4_R2	0
35	CGSP14_uid59181	1	BR1065	446418	454166	Csp-4_R2	0
35	CGSP14_uid59181	1	BR1065	54700	55190	Csp-4_R2	0
35	CGSP14_uid59181	1	BR1065	1707909	1711594	Csp-4_R2	0
35	CGSP14_uid59181	1	BR1065	873676	876371	Csp-4_R2	0
35	CGSP14_uid59181	1	BR1065	877778	883489	Csp-4_R2	0
35	CGSP14_uid59181	1	BR1065	1429586	1437148	Csp-4_R2	0
35	CGSP14_uid59181	1	BR1065	893125	898367	Csp-4_R2	0
35	CGSP14_uid59181	1	BR1065	2098730	2108759	Csp-4_R2	0
35	CGSP14_uid59181	1	BR1065	606046	610286	Csp-4_R2	0
35	CGSP14_uid59181	1	BR1065	1358952	1369986	Csp-4_R2	0
35	CGSP14_uid59181	1	BR1065	437408	442731	Csp-4_R2	0
35	CGSP14_uid59181	1	BR1065	1238761	1239331	Csp-4_R2	0
35	CGSP14_uid59181	1	BR1065	128567	132319	Csp-4_R2	0
35	CGSP14_uid59181	1	BR1065	818003	822276	Csp-4_R2	0
35	CGSP14_uid59181	1	BR1065	1253341	1328529	Csp-4_R2	0
35	CGSP14_uid59181	1	BR1065	914746	917253	Csp-4_R2	0
35	CGSP14_uid59181	1	BR1065	1741866	1746723	Csp-4_R2	0
35	CGSP14_uid59181	1	BR1065	1737060	1739188	Csp-4_R2	0
35	CGSP14_uid59181	1	BR1065	2076752	2080110	Csp-4_R2	0
35	CGSP14_uid59181	1	BR1065	502167	510589	Csp-4_R2	0
35	CGSP14_uid59181	1	BR1065	1391022	1397596	Csp-4_R2	0
35	CGSP14_uid59181	1	BR1065	1991925	1992617	Csp-4_R2	0
35	CGSP14_uid59181	1	BR1065	1343100	1350409	Csp-4_R2	0
35	CGSP14_uid59181	1	BR1065	550045	554202	Csp-4_R2	0
35	CGSP14_uid59181	1	BR1065	2158253	2165409	Csp-4_R2	0
35	CGSP14_uid59181	1	BR1065	395611	398759	Csp-4_R2	0
35	CGSP14_uid59181	1	BR1065	419078	427646	Csp-4_R2	0
35	CGSP14_uid59181	1	BR1065	333215	337078	Csp-4_R2	0
35	CGSP14_uid59181	1	BR1065	41862	52296	Csp-4_R2	0
35	CGSP14_uid59181	1	BR1065	1699168	1704460	Csp-4_R2	0
35	CGSP14_uid59181	1	BR1065	1810883	1813328	Csp-4_R2	0
35	CGSP14_uid59181	1	BR1065	2045400	2047906	Csp-4_R2	0
35	CGSP14_uid59181	1	BR1065	1921875	1926492	Csp-4_R2	0
35	CGSP14_uid59181	1	BR1065	1751531	1754803	Csp-4_R2	0
35	CGSP14_uid59181	1	BR1065	1233418	1236495	Csp-4_R2	0
35	CGSP14_uid59181	1	BR1065	292501	295211	Csp-4_R2	0
35	CGSP14_uid59181	1	BR1065	1407725	1412499	Csp-4_R2	0
35	CGSP14_uid59181	1	BR1065	1687754	1694782	Csp-4_R2	0
35	CGSP14_uid59181	1	BR1065	313367	315721	Csp-4_R2	0
35	CGSP14_uid59181	1	BR1065	762705	767473	Csp-4_R2	0
35	CGSP14_uid59181	1	BR1065	904915	906557	Csp-4_R2	0
35	CGSP14_uid59181	1	BR1065	33747	38564	Csp-4_R2	0
35	CGSP14_uid59181	1	BR1065	1724430	1728063	Csp-4_R2	0
35	CGSP14_uid59181	1	BR1065	1378316	1388429	Csp-4_R2	0
35	CGSP14_uid59181	1	BR1065	1512803	1522199	Csp-4_R2	0
35	CGSP14_uid59181	1	BR1065	142922	143955	Csp-4_R2	0
35	CGSP14_uid59181	1	BR1065	2082434	2090346	Csp-4_R2	0
35	CGSP14_uid59181	1	BR1065	73457	78229	Csp-4_R2	0
35	CGSP14_uid59181	1	BR1065	1499921	1503874	Csp-4_R2	0
35	CGSP14_uid59181	1	BR1065	86819	95423	Csp-4_R2	0
35	CGSP14_uid59181	1	BR1065	513304	515926	Csp-4_R2	0
35	CGSP14_uid59181	1	BR1065	481921	491110	Csp-4_R2	0
35	CGSP14_uid59181	1	BR1065	2058414	2061207	Csp-4_R2	0
35	CGSP14_uid59181	1	BR1065	804507	812417	Csp-4_R2	0
35	CGSP14_uid59181	1	BR1065	1598008	1602075	Csp-4_R2	0
35	CGSP14_uid59181	1	BR1065	2119981	2138096	Csp-4_R2	0
35	CGSP14_uid59181	1	BR1065	2070027	2073639	Csp-4_R2	0
35	CGSP14_uid59181	1	BR1065	3409	7026	Csp-4_R2	0
35	CGSP14_uid59181	1	BR1065	933693	940908	Csp-4_R2	0
35	CGSP14_uid59181	1	BR1065	795447	800072	Csp-4_R2	0
35	CGSP14_uid59181	1	BR1065	1124097	1128353	Csp-4_R2	0
35	CGSP14_uid59181	1	BR1065	701572	703594	Csp-4_R2	0
35	CGSP14_uid59181	1	BR1065	888464	892210	Csp-4_R2	0
35	CGSP14_uid59181	1	Hermans-937	575956	581748	Csp-4_R2	0
35	CGSP14_uid59181	1	Hermans-937	1874489	1879310	Csp-4_R2	0
35	CGSP14_uid59181	1	Hermans-937	1114000	1124348	Csp-4_R2	0
35	CGSP14_uid59181	1	Hermans-937	1714453	1724859	Csp-4_R2	0
35	CGSP14_uid59181	1	Hermans-937	629545	633832	Csp-4_R2	0
35	CGSP14_uid59181	1	Hermans-937	360381	363211	Csp-4_R2	0
35	CGSP14_uid59181	1	Hermans-937	1438408	1443717	Csp-4_R2	0
35	CGSP14_uid59181	1	Hermans-937	1652478	1657489	Csp-4_R2	0
35	CGSP14_uid59181	1	Hermans-937	1868749	1872692	Csp-4_R2	0
35	CGSP14_uid59181	1	Hermans-937	647596	652107	Csp-4_R2	0
35	CGSP14_uid59181	1	Hermans-937	1928921	1931489	Csp-4_R2	0
35	CGSP14_uid59181	1	Hermans-937	1539685	1543017	Csp-4_R2	0
35	CGSP14_uid59181	1	Hermans-937	684157	687628	Csp-4_R2	0
35	CGSP14_uid59181	1	Hermans-937	1790410	1792998	Csp-4_R2	0
35	CGSP14_uid59181	1	Hermans-937	671847	678106	Csp-4_R2	0
35	CGSP14_uid59181	1	Hermans-937	112323	123208	Csp-4_R2	0
35	CGSP14_uid59181	1	Hermans-937	253156	254846	Csp-4_R2	0
35	CGSP14_uid59181	1	Hermans-937	1777520	1780469	Csp-4_R2	0
35	CGSP14_uid59181	1	Hermans-937	128557	131341	Csp-4_R2	0
35	CGSP14_uid59181	1	Hermans-937	201516	202603	Csp-4_R2	0
35	CGSP14_uid59181	1	Hermans-937	2008514	2011430	Csp-4_R2	0
35	CGSP14_uid59181	1	Hermans-937	1355708	1357873	Csp-4_R2	0
35	CGSP14_uid59181	1	Hermans-937	1019266	1024723	Csp-4_R2	0
35	CGSP14_uid59181	1	Hermans-937	261971	264018	Csp-4_R2	0
35	CGSP14_uid59181	1	Hermans-937	529799	532429	Csp-4_R2	0
35	CGSP14_uid59181	1	Hermans-937	1782603	1785622	Csp-4_R2	0
35	CGSP14_uid59181	1	Hermans-937	1512248	1513287	Csp-4_R2	0
35	CGSP14_uid59181	1	Hermans-937	610696	613444	Csp-4_R2	0
35	CGSP14_uid59181	1	Hermans-937	419776	421075	Csp-4_R2	0
35	CGSP14_uid59181	1	Hermans-937	150797	153758	Csp-4_R2	0
35	CGSP14_uid59181	1	Hermans-937	1057146	1063723	Csp-4_R2	0
35	CGSP14_uid59181	1	Hermans-937	375055	380387	Csp-4_R2	0
35	CGSP14_uid59181	1	Hermans-937	28861	32808	Csp-4_R2	0
35	CGSP14_uid59181	1	Hermans-937	1798961	1801288	Csp-4_R2	0
35	CGSP14_uid59181	1	Hermans-937	867006	868026	Csp-4_R2	0
35	CGSP14_uid59181	1	Hermans-937	384769	385860	Csp-4_R2	0
35	CGSP14_uid59181	1	Hermans-937	1360564	1361386	Csp-4_R2	0
35	CGSP14_uid59181	1	Hermans-937	563771	567476	Csp-4_R2	0
35	CGSP14_uid59181	1	Hermans-937	1075484	1082126	Csp-4_R2	0
35	CGSP14_uid59181	1	Hermans-937	264673	267503	Csp-4_R2	0
35	CGSP14_uid59181	1	Hermans-937	2118177	2120257	Csp-4_R2	0
35	CGSP14_uid59181	1	Hermans-937	606011	607675	Csp-4_R2	0
35	CGSP14_uid59181	1	Hermans-937	1811267	1813394	Csp-4_R2	0
35	CGSP14_uid59181	1	Hermans-937	281510	283638	Csp-4_R2	0
35	CGSP14_uid59181	1	Hermans-937	664828	667476	Csp-4_R2	0
35	CGSP14_uid59181	1	Hermans-937	124887	125739	Csp-4_R2	0
35	CGSP14_uid59181	1	Hermans-937	1737057	1739451	Csp-4_R2	0
35	CGSP14_uid59181	1	Hermans-937	55793	57110	Csp-4_R2	0
35	CGSP14_uid59181	1	Hermans-937	397984	398856	Csp-4_R2	0
35	CGSP14_uid59181	1	Hermans-937	1677916	1681581	Csp-4_R2	0
35	CGSP14_uid59181	1	Hermans-937	90187	93808	Csp-4_R2	0
35	CGSP14_uid59181	1	Hermans-937	1421375	1424240	Csp-4_R2	0
35	CGSP14_uid59181	1	Hermans-937	1636393	1639389	Csp-4_R2	0
35	CGSP14_uid59181	1	Hermans-937	950326	955456	Csp-4_R2	0
35	CGSP14_uid59181	1	Hermans-937	508018	510498	Csp-4_R2	0
35	CGSP14_uid59181	1	Hermans-937	752415	753198	Csp-4_R2	0
35	CGSP14_uid59181	1	Hermans-937	724018	726172	Csp-4_R2	0
35	CGSP14_uid59181	1	Hermans-937	2089929	2092090	Csp-4_R2	0
35	CGSP14_uid59181	1	Hermans-937	1645228	1647576	Csp-4_R2	0
35	CGSP14_uid59181	1	Hermans-937	679737	682732	Csp-4_R2	0
35	CGSP14_uid59181	1	110093	339073	343936	Csp-4_R3	0
35	CGSP14_uid59181	1	110093	1947532	1949558	Csp-4_R3	0
35	CGSP14_uid59181	1	110093	496598	499568	Csp-4_R3	0
35	CGSP14_uid59181	1	110093	2013581	2014572	Csp-4_R3	0
35	CGSP14_uid59181	1	110093	870528	874829	Csp-4_R3	0
35	CGSP14_uid59181	1	110093	116257	121887	Csp-4_R3	0
35	CGSP14_uid59181	1	110093	1996201	2001038	Csp-4_R3	0
35	CGSP14_uid59181	1	110093	585021	587405	Csp-4_R3	0
35	CGSP14_uid59181	1	110093	2158023	2160865	Csp-4_R3	0
35	CGSP14_uid59181	1	110093	356519	363356	Csp-4_R3	0
35	CGSP14_uid59181	1	110093	684806	687750	Csp-4_R3	0
35	CGSP14_uid59181	1	110093	1114403	1117880	Csp-4_R3	0
35	CGSP14_uid59181	1	110093	438003	443855	Csp-4_R3	0
35	CGSP14_uid59181	1	110093	901447	904712	Csp-4_R3	0
35	CGSP14_uid59181	1	110093	369302	376014	Csp-4_R3	0
35	CGSP14_uid59181	1	110093	1704718	1705207	Csp-4_R3	0
35	CGSP14_uid59181	1	110093	1638504	1641306	Csp-4_R3	0
35	CGSP14_uid59181	1	110093	529102	532461	Csp-4_R3	0
35	CGSP14_uid59181	1	110093	576369	582797	Csp-4_R3	0
35	CGSP14_uid59181	1	110093	1079324	1082469	Csp-4_R3	0
35	CGSP14_uid59181	1	110093	862017	866800	Csp-4_R3	0
35	CGSP14_uid59181	1	110093	27389	29099	Csp-4_R3	0
35	CGSP14_uid59181	1	110093	1555798	1558743	Csp-4_R3	0
35	CGSP14_uid59181	1	110093	92402	93874	Csp-4_R3	0
35	CGSP14_uid59181	1	110093	608695	612018	Csp-4_R3	0
35	CGSP14_uid59181	1	110093	647307	658318	Csp-4_R3	0
35	CGSP14_uid59181	1	110093	882086	883489	Csp-4_R3	0
35	CGSP14_uid59181	1	110093	423837	425027	Csp-4_R3	0
35	CGSP14_uid59181	1	110093	1723101	1725531	Csp-4_R3	0
35	CGSP14_uid59181	1	110093	538616	541781	Csp-4_R3	0
35	CGSP14_uid59181	1	110093	1737060	1737647	Csp-4_R3	0
35	CGSP14_uid59181	1	110093	978461	978795	Csp-4_R3	0
35	CGSP14_uid59181	1	110093	2046747	2049431	Csp-4_R3	0
35	CGSP14_uid59181	1	110093	56294	57668	Csp-4_R3	0
35	CGSP14_uid59181	1	110093	639828	645073	Csp-4_R3	0
35	CGSP14_uid59181	1	110093	2144993	2151926	Csp-4_R3	0
35	CGSP14_uid59181	1	110093	847300	851455	Csp-4_R3	0
35	CGSP14_uid59181	1	110093	1217306	1220068	Csp-4_R3	0
35	CGSP14_uid59181	1	110093	1687880	1689309	Csp-4_R3	0
35	CGSP14_uid59181	1	110093	129964	131801	Csp-4_R3	0
35	CGSP14_uid59181	1	110093	385013	385789	Csp-4_R3	0
35	CGSP14_uid59181	1	110093	2008588	2011295	Csp-4_R3	0
35	CGSP14_uid59181	1	110093	1777520	1781539	Csp-4_R3	0
35	CGSP14_uid59181	1	110093	328074	329744	Csp-4_R3	0
35	CGSP14_uid59181	1	110093	501901	507549	Csp-4_R3	0
35	CGSP14_uid59181	1	110093	2103750	2106356	Csp-4_R3	0
35	CGSP14_uid59181	1	110093	1800495	1801288	Csp-4_R3	0
35	CGSP14_uid59181	1	110093	1323470	1327335	Csp-4_R3	0
35	CGSP14_uid59181	1	110093	1991853	1992617	Csp-4_R3	0
35	CGSP14_uid59181	1	110093	550045	552560	Csp-4_R3	0
35	CGSP14_uid59181	1	110093	1395036	1398258	Csp-4_R3	0
35	CGSP14_uid59181	1	110093	563164	567911	Csp-4_R3	0
35	CGSP14_uid59181	1	110093	449911	454167	Csp-4_R3	0
35	CGSP14_uid59181	1	110093	1410099	1412043	Csp-4_R3	0
35	CGSP14_uid59181	1	110093	1430712	1430838	Csp-4_R3	0
35	CGSP14_uid59181	1	110093	1055992	1063830	Csp-4_R3	0
35	CGSP14_uid59181	1	110093	1872998	1875158	Csp-4_R3	0
35	CGSP14_uid59181	1	110093	831405	832734	Csp-4_R3	0
35	CGSP14_uid59181	1	110093	1128088	1131205	Csp-4_R3	0
35	CGSP14_uid59181	1	110093	1919293	1920859	Csp-4_R3	0
35	CGSP14_uid59181	1	110093	1890241	1893309	Csp-4_R3	0
35	CGSP14_uid59181	1	110093	516689	517936	Csp-4_R3	0
35	CGSP14_uid59181	1	110093	1782603	1785688	Csp-4_R3	0
35	CGSP14_uid59181	1	110093	1049651	1052312	Csp-4_R3	0
35	CGSP14_uid59181	1	110093	1812200	1814616	Csp-4_R3	0
35	CGSP14_uid59181	1	110093	1936719	1940258	Csp-4_R3	0
35	CGSP14_uid59181	1	110093	2163249	2165193	Csp-4_R3	0
35	CGSP14_uid59181	1	110093	74546	76713	Csp-4_R3	0
35	CGSP14_uid59181	1	110093	1602149	1604075	Csp-4_R3	0
35	CGSP14_uid59181	1	110093	2135354	2137685	Csp-4_R3	0
35	CGSP14_uid59181	1	110093	1363904	1368305	Csp-4_R3	0
35	CGSP14_uid59181	1	110093	975793	976568	Csp-4_R3	0
35	CGSP14_uid59181	1	110093	879222	881346	Csp-4_R3	0
35	CGSP14_uid59181	1	110093	2076923	2079713	Csp-4_R3	0
35	CGSP14_uid59181	1	110093	818051	820385	Csp-4_R3	0
35	CGSP14_uid59181	1	110093	234980	238422	Csp-4_R3	0
35	CGSP14_uid59181	1	110093	249750	252899	Csp-4_R3	0
35	CGSP14_uid59181	1	110093	1224017	1226560	Csp-4_R3	0
35	CGSP14_uid59181	1	110093	1016331	1019287	Csp-4_R3	0
35	CGSP14_uid59181	1	110093	1741245	1743092	Csp-4_R3	0
35	CGSP14_uid59181	1	110093	1353424	1356323	Csp-4_R3	0
35	CGSP14_uid59181	1	110093	533395	537559	Csp-4_R3	0
35	CGSP14_uid59181	1	110093	1501351	1504948	Csp-4_R3	0
35	CGSP14_uid59181	1	110093	672142	675576	Csp-4_R3	0
35	CGSP14_uid59181	1	110093	1804330	1806453	Csp-4_R3	0
35	CGSP14_uid59181	1	110093	1756722	1763252	Csp-4_R3	0
35	CGSP14_uid59181	1	110093	79143	80956	Csp-4_R3	0
35	CGSP14_uid59181	1	110093	758271	761460	Csp-4_R3	0
35	CGSP14_uid59181	1	110093	376888	379403	Csp-4_R3	0
35	CGSP14_uid59181	1	110093	1144049	1146569	Csp-4_R3	0
35	CGSP14_uid59181	1	110093	1620101	1623503	Csp-4_R3	0
35	CGSP14_uid59181	1	110093	311572	314139	Csp-4_R3	0
35	CGSP14_uid59181	1	110093	485518	487844	Csp-4_R3	0
35	CGSP14_uid59181	1	110093	994362	997123	Csp-4_R3	0
3	NP141_uid180290	5	6807_2#20	217834	243097	Csp-2	0
3	NP141_uid180290	5	6807_2#20	135914	149765	Csp-2	0
36	Pmen-13	54	6631_3#9	12366	12911	Csp-1	0
3	NP141_uid180290	6	6807_2#20	66577	69660	Csp-2	0
36	Pmen-13	55	Pmen-13	1506	2804	Csp-1	0
3	NP141_uid180290	8	6680_8#3	137640	139380	Csp-2	0
36	Pmen-13	57	6631_3#9	2413	4393	Csp-1	0
11	GA13494_uid179940	10	6631_2#1	317499	323938	Csp-1	0
11	GA13494_uid179940	10	6631_2#1	310437	311803	Csp-1	0
11	GA13494_uid179940	10	6631_2#1	47920	53622	Csp-1	0
11	GA13494_uid179940	10	6631_2#1	383215	387169	Csp-1	0
11	GA13494_uid179940	10	Hermans-272	356104	378391	Csp-1	0
11	GA13494_uid179940	10	Hermans-272	314802	321643	Csp-1	0
11	GA13494_uid179940	10	Hermans-272	380438	386590	Csp-1	0
11	GA13494_uid179940	10	Hermans-272	322238	326595	Csp-1	0
11	GA13494_uid179940	10	GL3031	203870	215139	Csp-1	0
11	GA13494_uid179940	10	GL3031	27772	37980	Csp-1	0
11	GA13494_uid179940	10	6710_6#9	232799	245256	Csp-1	0
11	GA13494_uid179940	11	6730_7#5	5307	30720	Csp-2	0
11	GA13494_uid179940	11	6730_7#5	78452	81218	Csp-2	0
11	GA13494_uid179940	11	6631_2#1	114483	117015	Csp-1	0
11	GA13494_uid179940	11	6631_2#1	73631	78455	Csp-1	0
11	GA13494_uid179940	11	6631_2#1	34056	36393	Csp-1	0
11	GA13494_uid179940	13	6631_2#1	81397	84745	Csp-1	0
11	GA13494_uid179940	14	6730_7#5	20416	22769	Csp-2	0
11	GA13494_uid179940	14	6259_5#4	23847	25204	Csp-1	0
11	GA13494_uid179940	14	6259_5#4	29681	31235	Csp-1	0
36	Pmen-13	60	6631_3#9	1911	5968	Csp-1	0
11	GA13494_uid179940	2	6259_5#4	225015	226486	Csp-1	0
11	GA13494_uid179940	2	6259_5#4	265561	268854	Csp-1	0
11	GA13494_uid179940	2	6259_5#4	239611	243398	Csp-1	0
11	GA13494_uid179940	2	6730_7#5	31277	34375	Csp-2	0
11	GA13494_uid179940	2	6730_7#5	131083	134160	Csp-2	0
11	GA13494_uid179940	2	6631_2#1	176618	187753	Csp-1	0
36	Pmen-13	7	Pmen-13	18793	19895	Csp-1	0
11	GA13494_uid179940	4	6631_2#1	72725	76679	Csp-1	0
11	GA13494_uid179940	4	6730_7#5	94358	104979	Csp-2	0
11	GA13494_uid179940	5	Hermans-272	676144	684189	Csp-1	0
11	GA13494_uid179940	5	Hermans-272	204976	206198	Csp-1	0
11	GA13494_uid179940	5	Hermans-939	160097	163473	Csp-1	0
11	GA13494_uid179940	5	Hermans-939	264512	275585	Csp-1	0
11	GA13494_uid179940	5	Hermans-1134	702647	706179	Csp-1	0
11	GA13494_uid179940	5	6259_5#4	57531	61669	Csp-1	0
11	GA13494_uid179940	5	6259_5#4	27425	29807	Csp-1	0
11	GA13494_uid179940	5	6259_5#4	465530	469721	Csp-1	0
11	GA13494_uid179940	5	6259_5#4	738325	743922	Csp-1	0
11	GA13494_uid179940	5	6259_5#4	485554	489161	Csp-1	0
11	GA13494_uid179940	5	6730_7#5	18790	33987	Csp-2	0
11	GA13494_uid179940	5	6730_7#5	172130	182014	Csp-2	0
11	GA13494_uid179940	5	6730_7#5	53210	54822	Csp-2	0
11	GA13494_uid179940	5	6730_7#5	373731	381428	Csp-2	0
11	GA13494_uid179940	5	6631_2#1	47774	56393	Csp-1	0
11	GA13494_uid179940	5	6631_2#1	192424	200189	Csp-1	0
11	GA13494_uid179940	5	6631_2#1	75615	84103	Csp-1	0
11	GA13494_uid179940	7	Hermans-272	23253	26684	Csp-1	0
11	GA13494_uid179940	7	6753_1#23	14	9629	Csp-2	0
36	Pmen-13	77	Pmen-13	5994	8021	Csp-1	0
36	Pmen-13	77	Pmen-13	8872	11811	Csp-1	0
36	Pmen-13	78	Pmen-13	8254	9245	Csp-1	0
23	70585_uid59125	1	6730_7#12	1801939	1803686	Csp-2	0
23	70585_uid59125	1	6730_7#12	402252	405164	Csp-2	0
23	70585_uid59125	1	6730_7#12	168740	171866	Csp-2	0
23	70585_uid59125	1	6755_2#23	2134442	2136028	Csp-2	0
23	70585_uid59125	1	6755_2#23	1802272	1804811	Csp-2	0
23	70585_uid59125	1	6841_7#19	2134401	2136026	Csp-2	0
23	70585_uid59125	1	6841_7#19	532898	534152	Csp-2	0
23	70585_uid59125	1	6841_7#19	414369	414927	Csp-2	0
23	70585_uid59125	1	6841_7#19	170161	171906	Csp-2	0
23	70585_uid59125	1	6823_1#21	957461	957662	Csp-2	0
23	70585_uid59125	1	6823_5#11	1035009	1036409	Csp-1	0
23	70585_uid59125	1	6680_5#16	560162	564005	Csp-1	0
23	70585_uid59125	1	6259_7#15	619711	621841	Csp-1	0
23	70585_uid59125	1	6259_7#15	1815133	1821162	Csp-1	0
23	70585_uid59125	1	6259_7#15	563477	565627	Csp-1	0
23	70585_uid59125	1	6259_7#15	1579371	1581068	Csp-1	0
23	70585_uid59125	1	6259_7#15	1908546	1909387	Csp-1	0
23	70585_uid59125	1	6259_7#15	166183	168525	Csp-1	0
23	70585_uid59125	1	6259_7#15	1212913	1214702	Csp-1	0
23	70585_uid59125	1	6259_7#15	679749	680740	Csp-1	0
23	70585_uid59125	1	6259_7#15	545595	548301	Csp-1	0
23	70585_uid59125	1	6259_7#15	76842	78917	Csp-1	0
23	70585_uid59125	1	6259_7#15	1191662	1202823	Csp-1	0
23	70585_uid59125	1	6259_7#15	1949849	1950859	Csp-1	0
23	70585_uid59125	1	6259_7#15	555239	558537	Csp-1	0
23	70585_uid59125	1	6259_7#15	1837304	1837619	Csp-1	0
23	70585_uid59125	1	6259_7#15	232512	233503	Csp-1	0
23	70585_uid59125	1	6259_7#15	1835159	1836109	Csp-1	0
23	70585_uid59125	1	6259_7#15	575425	576945	Csp-1	0
23	70585_uid59125	1	6259_7#15	1953603	1958683	Csp-1	0
23	70585_uid59125	1	6259_7#15	1698001	1699854	Csp-1	0
23	70585_uid59125	1	6259_7#15	560039	560642	Csp-1	0
23	70585_uid59125	1	6259_7#15	389844	391575	Csp-1	0
23	70585_uid59125	1	6259_7#15	1623525	1626309	Csp-1	0
23	70585_uid59125	1	6259_7#15	1480413	1481572	Csp-1	0
23	70585_uid59125	1	6259_7#15	749635	750507	Csp-1	0
23	70585_uid59125	1	6259_7#15	498129	498978	Csp-1	0
23	70585_uid59125	1	6259_7#15	284082	284853	Csp-1	0
23	70585_uid59125	1	6259_7#15	1636529	1637955	Csp-1	0
23	70585_uid59125	1	6259_7#9	1605530	1606451	Csp-1	0
23	70585_uid59125	1	6259_7#9	401524	402483	Csp-1	0
23	70585_uid59125	1	6259_7#9	556234	567321	Csp-1	0
23	70585_uid59125	1	6805_7#4	1463816	1466057	Csp-1	0
23	70585_uid59125	1	6805_7#4	365099	387882	Csp-1	0
23	70585_uid59125	1	6714_7#17	1463689	1466057	Csp-1	0
23	70585_uid59125	1	6714_7#17	1802287	1803671	Csp-1	0
23	70585_uid59125	1	6730_5#14	1031003	1035091	Csp-1	0
23	70585_uid59125	1	6730_5#14	559942	563870	Csp-1	0
23	70585_uid59125	1	6731_6#24	1689633	1691367	Csp-1	0
23	70585_uid59125	1	6680_4#10	661767	663958	Csp-1	0
23	70585_uid59125	1	6730_4#3	1670669	1692633	Csp-1	0
23	70585_uid59125	1	6730_4#3	662230	664536	Csp-1	0
23	70585_uid59125	1	6730_4#3	414163	415286	Csp-1	0
23	70585_uid59125	1	6899_7#11	1670669	1692942	Csp-1	0
23	70585_uid59125	1	6899_7#11	401524	402294	Csp-1	0
23	70585_uid59125	1	6649_7#6	165473	175609	Csp-1	0
23	70585_uid59125	1	6649_7#6	1835597	1843688	Csp-1	0
23	70585_uid59125	1	6649_7#6	917177	921069	Csp-1	0
23	70585_uid59125	1	6649_7#6	1031345	1036680	Csp-1	0
23	70585_uid59125	1	6649_7#6	1889409	1895740	Csp-1	0
23	70585_uid59125	1	6649_7#6	525628	530692	Csp-1	0
23	70585_uid59125	1	6649_7#6	573366	579391	Csp-1	0
23	70585_uid59125	1	6649_7#6	474475	490472	Csp-1	0
23	70585_uid59125	1	6649_7#6	280498	284892	Csp-1	0
23	70585_uid59125	1	6649_7#6	2140057	2145979	Csp-1	0
23	70585_uid59125	1	6649_7#6	1742782	1746102	Csp-1	0
23	70585_uid59125	1	6649_7#6	158549	163645	Csp-1	0
23	70585_uid59125	1	6649_7#6	398505	411471	Csp-1	0
23	70585_uid59125	1	6649_7#6	346479	354882	Csp-1	0
23	70585_uid59125	1	6649_7#6	2075622	2081997	Csp-1	0
23	70585_uid59125	1	6649_7#6	358662	361809	Csp-1	0
23	70585_uid59125	1	6649_7#6	759656	764215	Csp-1	0
23	70585_uid59125	1	6736_4#5	488191	507427	Csp-1	0
23	70585_uid59125	1	6736_4#5	1430283	1448849	Csp-1	0
23	70585_uid59125	1	6649_8#12	1690302	1693077	Csp-2	0
23	70585_uid59125	1	6649_8#12	33029	61158	Csp-2	0
23	70585_uid59125	1	6649_8#12	2134221	2135470	Csp-2	0
23	70585_uid59125	1	6755_1#8	1680129	1693110	Csp-2	0
23	70585_uid59125	1	6755_1#8	1463996	1466258	Csp-2	0
23	70585_uid59125	1	6755_1#8	169718	172132	Csp-2	0
23	70585_uid59125	1	6755_1#8	2134221	2135703	Csp-2	0
23	70585_uid59125	1	6755_1#8	368190	387882	Csp-2	0
23	70585_uid59125	1	6925_4#21	1675675	1693005	Csp-2	0
23	70585_uid59125	1	6925_4#21	1112899	1117336	Csp-2	0
23	70585_uid59125	1	6925_4#21	1839469	1839798	Csp-2	0
23	70585_uid59125	1	6925_4#21	33039	33729	Csp-2	0
23	70585_uid59125	1	6925_4#21	633595	646561	Csp-2	0
23	70585_uid59125	1	6925_4#21	56990	60732	Csp-2	0
23	70585_uid59125	1	6925_4#21	866495	867983	Csp-2	0
23	70585_uid59125	1	6823_6#19	1839463	1839806	Csp-2	0
23	70585_uid59125	1	6823_6#19	51819	58493	Csp-2	0
23	70585_uid59125	1	6823_6#19	1112849	1115753	Csp-2	0
23	70585_uid59125	1	6823_6#19	1683628	1692249	Csp-2	0
23	70585_uid59125	1	6983_3#54	1688496	1693115	Csp-2	0
23	70585_uid59125	1	6983_7#65	1683583	1692771	Csp-2	0
23	70585_uid59125	1	6983_7#65	1113001	1117336	Csp-2	0
23	70585_uid59125	1	7038_7#21	1839463	1840046	Csp-2	0
23	70585_uid59125	1	7038_7#21	1688146	1693020	Csp-2	0
23	70585_uid59125	1	7038_7#21	58355	61170	Csp-2	0
23	70585_uid59125	1	6731_5#16	33084	61157	Csp-2	0
23	70585_uid59125	1	6731_5#16	1689669	1693032	Csp-2	0
23	70585_uid59125	1	6731_5#16	1463996	1466258	Csp-2	0
23	70585_uid59125	1	6731_5#16	2135092	2135955	Csp-2	0
23	70585_uid59125	1	6805_2#22	1688967	1693020	Csp-2	0
23	70585_uid59125	1	6805_2#22	21809	22615	Csp-2	0
23	70585_uid59125	1	6593_4#5	1030346	1036716	Csp-1	0
23	70585_uid59125	1	6593_4#5	1654323	1658119	Csp-1	0
23	70585_uid59125	1	6593_4#5	190201	193535	Csp-1	0
23	70585_uid59125	1	6593_4#5	348214	358373	Csp-1	0
23	70585_uid59125	1	6593_4#5	968551	978664	Csp-1	0
23	70585_uid59125	1	6593_4#5	1312723	1319895	Csp-1	0
23	70585_uid59125	1	6593_4#5	449277	457587	Csp-1	0
23	70585_uid59125	1	6593_4#5	610429	622466	Csp-1	0
23	70585_uid59125	1	6593_4#5	1285339	1294965	Csp-1	0
23	70585_uid59125	1	6593_4#5	311631	319193	Csp-1	0
23	70585_uid59125	1	6593_4#5	1747794	1756260	Csp-1	0
23	70585_uid59125	1	6593_4#5	280285	287256	Csp-1	0
23	70585_uid59125	1	6593_4#5	926510	935955	Csp-1	0
23	70585_uid59125	1	6593_4#5	2037151	2064527	Csp-1	0
23	70585_uid59125	1	6593_4#5	521234	535444	Csp-1	0
23	70585_uid59125	1	6593_4#5	1658165	1676613	Csp-1	0
23	70585_uid59125	1	6593_4#5	195567	218988	Csp-1	0
23	70585_uid59125	1	6593_4#5	937515	960466	Csp-1	0
23	70585_uid59125	1	6593_4#5	625340	637845	Csp-1	0
23	70585_uid59125	1	6593_4#5	1735521	1741255	Csp-1	0
23	70585_uid59125	1	6593_4#5	1299596	1312347	Csp-1	0
23	70585_uid59125	1	6593_4#5	1843170	1853968	Csp-1	0
23	70585_uid59125	1	6593_4#5	1398143	1403628	Csp-1	0
23	70585_uid59125	1	6593_4#5	22224	23186	Csp-1	0
23	70585_uid59125	1	6593_4#5	458842	464035	Csp-1	0
23	70585_uid59125	1	6593_4#5	2018514	2021015	Csp-1	0
23	70585_uid59125	1	6631_7#20	1688865	1693017	Csp-2	0
23	70585_uid59125	1	6631_7#20	619715	624284	Csp-2	0
23	70585_uid59125	1	6631_7#20	117740	122471	Csp-2	0
23	70585_uid59125	1	6736_8#5	1747794	1756005	Csp-2	0
23	70585_uid59125	1	6736_8#5	1688127	1692990	Csp-2	0
23	70585_uid59125	1	6736_8#5	33392	61087	Csp-2	0
23	70585_uid59125	1	6736_8#5	645985	646626	Csp-2	0
23	70585_uid59125	1	6736_8#5	124265	128242	Csp-2	0
23	70585_uid59125	1	6680_6#23	1675719	1692633	Csp-2	0
23	70585_uid59125	1	6731_5#13	1688157	1693071	Csp-2	0
23	70585_uid59125	1	6731_5#13	1839469	1839802	Csp-2	0
23	70585_uid59125	1	6731_5#13	33058	61143	Csp-2	0
23	70585_uid59125	1	6731_5#13	866365	867116	Csp-2	0
23	70585_uid59125	1	6730_6#14	1687920	1693020	Csp-2	0
23	70585_uid59125	1	6730_6#14	33762	60888	Csp-2	0
23	70585_uid59125	1	6710_6#7	21790	61180	Csp-2	0
23	70585_uid59125	1	6710_6#7	1689927	1693008	Csp-2	0
23	70585_uid59125	1	6710_6#7	1839469	1839802	Csp-2	0
23	70585_uid59125	1	6710_6#7	2134401	2135505	Csp-2	0
23	70585_uid59125	1	7054_5#21	343371	406066	Csp-2	0
23	70585_uid59125	1	7054_5#21	24968	35275	Csp-2	0
23	70585_uid59125	1	7054_5#21	1252833	1259899	Csp-2	0
23	70585_uid59125	1	7054_5#21	1579258	1589289	Csp-2	0
23	70585_uid59125	1	7054_5#21	410585	444324	Csp-2	0
23	70585_uid59125	1	7054_5#21	50962	61647	Csp-2	0
23	70585_uid59125	1	7054_5#21	456942	471824	Csp-2	0
23	70585_uid59125	1	7054_5#21	1325761	1330334	Csp-2	0
23	70585_uid59125	1	7054_5#21	730349	735826	Csp-2	0
23	70585_uid59125	1	7054_5#21	2134252	2135683	Csp-2	0
23	70585_uid59125	1	7054_5#21	1801935	1802763	Csp-2	0
23	70585_uid59125	1	7054_5#21	122471	124295	Csp-2	0
23	70585_uid59125	1	6925_8#13	1687761	1693044	Csp-2	0
23	70585_uid59125	1	6925_8#13	2134595	2135832	Csp-2	0
23	70585_uid59125	1	6925_8#13	56552	60466	Csp-2	0
23	70585_uid59125	1	6925_8#13	1251583	1252503	Csp-2	0
23	70585_uid59125	1	6949_3#13	1687763	1693020	Csp-2	0
23	70585_uid59125	1	6949_3#13	2134847	2135836	Csp-2	0
23	70585_uid59125	1	6983_6#44	1688079	1693032	Csp-2	0
23	70585_uid59125	1	6823_1#11	1687935	1693044	Csp-2	0
23	70585_uid59125	1	7038_6#16	1683783	1693500	Csp-2	0
23	70585_uid59125	1	7038_6#16	1749671	1756005	Csp-2	0
23	70585_uid59125	1	6972_3#23	27157	61169	Csp-2	0
23	70585_uid59125	1	6972_3#23	1688184	1693041	Csp-2	0
23	70585_uid59125	1	6972_3#23	1113284	1115323	Csp-2	0
23	70585_uid59125	1	6972_3#23	984595	1012477	Csp-2	0
23	70585_uid59125	1	6972_3#23	1801935	1803682	Csp-2	0
23	70585_uid59125	1	6972_3#23	1455906	1462793	Csp-2	0
23	70585_uid59125	1	6972_3#23	764554	765935	Csp-2	0
23	70585_uid59125	1	6731_5#12	1136562	1162451	Csp-2	0
23	70585_uid59125	1	6731_5#12	154643	168746	Csp-2	0
23	70585_uid59125	1	6731_5#12	919661	934851	Csp-2	0
23	70585_uid59125	1	6731_5#12	1690260	1693110	Csp-2	0
23	70585_uid59125	1	6731_5#12	735198	745422	Csp-2	0
23	70585_uid59125	1	6731_5#12	1234341	1240362	Csp-2	0
23	70585_uid59125	1	6731_5#12	1187934	1209921	Csp-2	0
23	70585_uid59125	1	6731_5#12	708897	715678	Csp-2	0
23	70585_uid59125	1	6731_5#12	59390	61172	Csp-2	0
23	70585_uid59125	1	6731_5#12	2004589	2008413	Csp-2	0
23	70585_uid59125	1	6731_5#12	1884784	1888088	Csp-2	0
23	70585_uid59125	1	6731_5#12	815024	818243	Csp-2	0
23	70585_uid59125	1	6731_5#12	1128499	1134347	Csp-2	0
23	70585_uid59125	1	6731_5#12	1359725	1362340	Csp-2	0
23	70585_uid59125	1	6731_5#12	877362	882605	Csp-2	0
23	70585_uid59125	1	6840_1#17	25577	61162	Csp-2	0
23	70585_uid59125	1	6840_1#17	265304	309094	Csp-2	0
23	70585_uid59125	1	6840_1#17	486632	496683	Csp-2	0
23	70585_uid59125	1	6840_1#17	690667	702162	Csp-2	0
23	70585_uid59125	1	6840_1#17	201957	208665	Csp-2	0
23	70585_uid59125	1	6840_1#17	719192	738813	Csp-2	0
23	70585_uid59125	1	6840_1#17	463906	467552	Csp-2	0
23	70585_uid59125	1	6840_1#17	1455906	1469883	Csp-2	0
23	70585_uid59125	1	6730_3#14	52352	60168	Csp-2	0
23	70585_uid59125	1	6730_3#14	764554	765935	Csp-2	0
23	70585_uid59125	1	6730_3#14	1690329	1693455	Csp-2	0
23	70585_uid59125	1	6631_4#16	1683592	1692681	Csp-2	0
23	70585_uid59125	1	6938_8#16	462139	510210	Csp-2	0
23	70585_uid59125	1	6938_8#16	1688865	1698531	Csp-2	0
23	70585_uid59125	1	6938_8#16	1748660	1756005	Csp-2	0
23	70585_uid59125	1	6938_8#16	29293	60064	Csp-2	0
23	70585_uid59125	1	6938_8#16	514084	528140	Csp-2	0
23	70585_uid59125	1	6938_8#16	1839469	1839802	Csp-2	0
23	70585_uid59125	1	6938_8#16	954281	959365	Csp-2	0
23	70585_uid59125	1	Pmen-19	906413	917062	Csp-1	0
23	70585_uid59125	1	Pmen-19	250386	273891	Csp-1	0
23	70585_uid59125	1	Pmen-19	874670	896534	Csp-1	0
23	70585_uid59125	1	Pmen-19	277473	301591	Csp-1	0
23	70585_uid59125	1	Pmen-19	1702325	1743302	Csp-1	0
23	70585_uid59125	1	Pmen-19	132701	138160	Csp-1	0
23	70585_uid59125	1	Pmen-19	2088147	2095516	Csp-1	0
23	70585_uid59125	1	Pmen-19	602146	606873	Csp-1	0
23	70585_uid59125	1	Pmen-19	2161702	2171417	Csp-1	0
23	70585_uid59125	1	Pmen-19	1762151	1763953	Csp-1	0
23	70585_uid59125	1	6714_7#7	1285834	1286608	Csp-1	0
23	70585_uid59125	1	6925_7#7	560162	564002	Csp-1	0
23	70585_uid59125	1	6972_5#7	1463819	1464586	Csp-1	0
23	70585_uid59125	1	6710_6#16	560162	563993	Csp-1	0
23	70585_uid59125	1	6731_3#15	165794	176062	Csp-1	0
23	70585_uid59125	1	6731_3#15	1569026	1572934	Csp-1	0
23	70585_uid59125	1	6731_3#15	385566	392690	Csp-1	0
23	70585_uid59125	1	6731_3#15	1701484	1705750	Csp-1	0
23	70585_uid59125	1	6731_3#15	1030913	1032274	Csp-1	0
23	70585_uid59125	1	6731_3#15	1780759	1781798	Csp-1	0
23	70585_uid59125	1	6731_3#15	860396	864196	Csp-1	0
23	70585_uid59125	1	6731_3#15	1506166	1509617	Csp-1	0
23	70585_uid59125	1	6731_3#15	130682	136410	Csp-1	0
23	70585_uid59125	1	6731_3#15	686498	690073	Csp-1	0
23	70585_uid59125	1	6731_3#15	2126241	2128461	Csp-1	0
23	70585_uid59125	1	6731_3#15	1697917	1701087	Csp-1	0
23	70585_uid59125	1	6731_3#15	448707	451013	Csp-1	0
23	70585_uid59125	1	6731_3#15	641188	644549	Csp-1	0
23	70585_uid59125	1	6731_3#15	1937582	1940086	Csp-1	0
23	70585_uid59125	1	6731_3#15	1476754	1478270	Csp-1	0
23	70585_uid59125	1	6731_3#15	1148888	1151178	Csp-1	0
23	70585_uid59125	1	6731_3#15	2110785	2113515	Csp-1	0
23	70585_uid59125	1	6731_3#15	585447	587652	Csp-1	0
23	70585_uid59125	1	6731_3#15	112347	116330	Csp-1	0
23	70585_uid59125	1	6731_3#15	729715	729876	Csp-1	0
23	70585_uid59125	1	6840_3#17	523729	539950	Csp-1	0
23	70585_uid59125	1	7038_8#25	413191	415064	Csp-1	0
23	70585_uid59125	1	7038_8#25	619715	623906	Csp-1	0
23	70585_uid59125	1	7038_8#25	2095891	2112058	Csp-1	0
23	70585_uid59125	1	6630_2#24	863390	867376	Csp-1	0
23	70585_uid59125	1	6630_4#21	1112904	1116400	Csp-1	0
23	70585_uid59125	1	6630_4#21	413128	414163	Csp-1	0
23	70585_uid59125	1	6730_5#11	413128	415064	Csp-1	0
23	70585_uid59125	1	6630_4#11	413191	415064	Csp-1	0
23	70585_uid59125	1	6630_4#11	2095891	2112058	Csp-1	0
23	70585_uid59125	1	6593_4#2	32949	60855	Csp-1	0
23	70585_uid59125	1	6593_4#2	1508597	1519469	Csp-1	0
23	70585_uid59125	1	6593_4#2	862840	868109	Csp-1	0
23	70585_uid59125	1	6641_6#20	413206	415064	Csp-1	0
23	70585_uid59125	1	6925_3#3	37744	61162	Csp-1	0
23	70585_uid59125	1	6925_3#3	2095891	2112058	Csp-1	0
23	70585_uid59125	1	6593_4#13	1112904	1117365	Csp-1	0
23	70585_uid59125	1	6593_4#13	2095891	2112058	Csp-1	0
23	70585_uid59125	1	6631_2#3	538015	542255	Csp-1	0
23	70585_uid59125	1	PNI0212	1831143	1835993	Csp-1	0
23	70585_uid59125	1	6983_7#61	1670669	1693106	Csp-1	0
23	70585_uid59125	1	6731_5#2	1747794	1753724	Csp-1	0
23	70585_uid59125	1	6680_8#22	1112998	1114652	Csp-1	0
23	70585_uid59125	1	6736_8#6	1112998	1114652	Csp-1	0
23	70585_uid59125	1	6736_6#7	1687989	1691235	Csp-1	0
23	70585_uid59125	1	6736_6#7	554978	564425	Csp-1	0
23	70585_uid59125	1	7011_3#15	170678	172084	Csp-1	0
23	70585_uid59125	1	6949_2#11	170660	171615	Csp-1	0
23	70585_uid59125	1	6730_8#7	1687989	1693101	Csp-1	0
23	70585_uid59125	1	6730_8#24	1687966	1693110	Csp-1	0
23	70585_uid59125	1	6730_8#24	1747809	1753724	Csp-1	0
23	70585_uid59125	1	6730_8#24	170607	172081	Csp-1	0
23	70585_uid59125	1	6841_7#22	1670658	1689936	Csp-1	0
23	70585_uid59125	1	6841_7#22	2035861	2037263	Csp-1	0
23	70585_uid59125	1	6841_7#22	1113025	1114652	Csp-1	0
23	70585_uid59125	1	6899_6#13	57878	60055	Csp-1	0
23	70585_uid59125	1	6630_2#1	1437008	1440304	Csp-1	0
23	70585_uid59125	1	6630_2#1	926908	928859	Csp-1	0
23	70585_uid59125	1	6840_1#6	620235	628003	Csp-1	0
23	70585_uid59125	1	6840_1#6	143262	171584	Csp-1	0
23	70585_uid59125	1	6755_3#18	645985	646894	Csp-1	0
7	6823_6#8	384	6755_1#9	17837	21761	Csp-2	0
1	MNZ41	42	6840_3#21	9676	11096	Csp-2	0
1	MNZ41	40	6641_6#14	32907	35505	Csp-1	0
1	MNZ41	40	6641_6#14	22846	24493	Csp-1	0
1	MNZ41	40	6641_6#14	13227	14678	Csp-1	0
1	MNZ41	40	6641_6#14	16064	17244	Csp-1	0
1	MNZ41	40	6641_6#14	35653	36816	Csp-1	0
1	MNZ41	40	6641_6#14	31257	32868	Csp-1	0
1	MNZ41	4	6630_1#14	17058	19984	A10-2	0
1	MNZ41	4	6259_5#1	7383	11165	Csp-1	0
1	MNZ41	4	6807_3#15	9840	10335	Csp-2	0
1	MNZ41	4	6840_3#21	16847	20118	Csp-2	0
1	MNZ41	4	6840_3#21	24811	26123	Csp-2	0
1	MNZ41	4	6840_3#21	4060	5208	Csp-2	0
1	MNZ41	4	6840_3#21	5330	5969	Csp-2	0
1	MNZ41	4	6840_3#21	744	1611	Csp-2	0
1	MNZ41	4	6840_3#21	12139	14057	Csp-2	0
1	MNZ41	4	6840_3#21	26159	26792	Csp-2	0
1	MNZ41	4	6840_3#21	28587	29082	Csp-2	0
1	MNZ41	4	6840_3#21	9036	9384	Csp-2	0
1	MNZ41	39	6641_6#4	8100	9447	Csp-1	0
1	MNZ41	39	6840_3#21	2972	3755	Csp-2	0
1	MNZ41	38	MNZ41	3525	4636	Csp-2	0
1	MNZ41	36	6840_3#21	9709	14906	Csp-2	0
1	MNZ41	36	6641_6#4	13331	15301	Csp-1	0
1	MNZ41	36	MNZ41	21526	22689	Csp-2	0
1	MNZ41	36	MNZ41	26038	26563	Csp-2	0
1	MNZ41	36	MNZ41	19050	19314	Csp-2	0
1	MNZ41	36	MNZ41	15995	16205	Csp-2	0
1	MNZ41	36	MNZ41	23834	24105	Csp-2	0
1	MNZ41	36	MNZ41	14530	14875	Csp-2	0
1	MNZ41	36	MNZ41	19882	20399	Csp-2	0
1	MNZ41	36	MNZ41	24571	25133	Csp-2	0
1	MNZ41	36	MNZ41	11549	12197	Csp-2	0
1	MNZ41	36	MNZ41	22724	23252	Csp-2	0
1	MNZ41	36	MNZ41	26851	27253	Csp-2	0
1	MNZ41	36	MNZ41	12467	12878	Csp-2	0
1	MNZ41	35	6807_3#15	65625	66660	Csp-2	0
1	MNZ41	35	6807_3#15	63566	64777	Csp-2	0
1	MNZ41	35	6807_3#15	53856	59232	Csp-2	0
1	MNZ41	35	6807_3#15	32037	33244	Csp-2	0
1	MNZ41	35	6807_3#15	40132	41178	Csp-2	0
1	MNZ41	35	6807_3#15	17310	18067	Csp-2	0
1	MNZ41	35	6807_3#15	35106	36148	Csp-2	0
1	MNZ41	35	6807_3#15	37404	39245	Csp-2	0
1	MNZ41	35	MNZ41	64729	67721	Csp-2	0
1	MNZ41	35	MNZ41	61512	64408	Csp-2	0
7	6823_6#8	291	6755_1#9	14928	16517	Csp-2	0
1	MNZ41	30	6641_6#4	6122	6947	Csp-1	0
1	MNZ41	30	6641_6#4	10243	10843	Csp-1	0
1	MNZ41	30	6259_5#1	21157	26569	Csp-1	0
1	MNZ41	30	6840_3#21	25340	26551	Csp-2	0
7	6823_6#8	266	6731_5#6	22704	28313	Csp-2	0
7	6823_6#8	266	6938_3#31	22018	27397	Csp-2	0
7	6823_6#8	266	6736_5#3	15577	27796	Csp-2	0
7	6823_6#8	266	6755_1#9	48066	51332	Csp-2	0
7	6823_6#8	266	6938_8#2	15403	28174	Csp-2	0
1	MNZ41	29	6840_3#21	28295	29510	Csp-2	0
1	MNZ41	29	6840_3#21	47459	49699	Csp-2	0
1	MNZ41	29	6807_3#15	48685	49754	Csp-2	0
1	MNZ41	29	6259_5#1	30781	34493	Csp-1	0
1	MNZ41	29	MNZ41	18546	18985	Csp-2	0
1	MNZ41	29	MNZ41	35551	35712	Csp-2	0
1	MNZ41	29	MNZ41	50090	50312	Csp-2	0
1	MNZ41	28	6259_5#8	26708	29666	Csp-1	0
1	MNZ41	27	6641_6#14	13908	15980	Csp-1	0
1	MNZ41	27	6259_5#8	6563	7857	Csp-1	0
30	6731_6#5	507	7004_5#2	482	3670	A8	0
1	MNZ41	24	6259_5#8	900	6437	Csp-1	0
1	MNZ41	24	6641_6#4	10164	12048	Csp-1	0
1	MNZ41	24	6641_6#4	13208	13837	Csp-1	0
1	MNZ41	24	6641_6#4	23397	24240	Csp-1	0
1	MNZ41	24	6641_6#4	21409	23259	Csp-1	0
1	MNZ41	24	6807_3#15	2571	4173	Csp-2	0
1	MNZ41	24	6807_3#15	10568	12174	Csp-2	0
1	MNZ41	23	6641_6#14	988	4779	Csp-1	0
1	MNZ41	23	6807_3#15	1784	5360	Csp-2	0
1	MNZ41	23	6807_3#15	6016	7766	Csp-2	0
1	MNZ41	23	6807_3#15	32478	33112	Csp-2	0
1	MNZ41	23	6840_3#21	2776	4736	Csp-2	0
1	MNZ41	23	6840_3#21	27491	29560	Csp-2	0
1	MNZ41	20	6807_3#15	7624	9044	Csp-2	0
1	MNZ41	20	6807_3#15	9940	11156	Csp-2	0
1	MNZ41	20	6641_6#4	3494	6339	Csp-1	0
1	MNZ41	2	6259_5#8	16771	19088	Csp-1	0
1	MNZ41	2	6840_3#21	17682	19535	Csp-2	0
1	MNZ41	2	6840_3#21	13888	16237	Csp-2	0
34	GA13224_uid180259	9	277394	24743	30664	Csp-4_R2	0
34	GA13224_uid180259	9	277394	1659	4307	Csp-4_R2	0
1	MNZ41	18	MNZ41	34513	35717	Csp-2	0
1	MNZ41	18	MNZ41	29960	30347	Csp-2	0
1	MNZ41	18	MNZ41	33138	34266	Csp-2	0
1	MNZ41	18	6641_6#14	16207	23318	Csp-1	0
1	MNZ41	18	6641_6#14	23387	24837	Csp-1	0
1	MNZ41	18	6641_6#4	30362	33324	Csp-1	0
1	MNZ41	18	6840_3#21	20346	22171	Csp-2	0
1	MNZ41	18	6840_3#21	9197	9584	Csp-2	0
1	MNZ41	18	6807_3#15	20554	23513	Csp-2	0
34	GA13224_uid180259	7	6807_2#8	269726	273537	Csp-4_R3	0
34	GA13224_uid180259	7	6807_2#8	148639	158968	Csp-4_R3	0
34	GA13224_uid180259	7	6807_2#8	96707	120122	Csp-4_R3	0
34	GA13224_uid180259	7	6807_2#8	291425	302317	Csp-4_R3	0
34	GA13224_uid180259	7	6807_2#8	38305	43366	Csp-4_R3	0
34	GA13224_uid180259	7	6807_2#8	161276	173269	Csp-4_R3	0
34	GA13224_uid180259	7	6807_2#8	284	6739	Csp-4_R3	0
34	GA13224_uid180259	7	277394	49316	59175	Csp-4_R2	0
34	GA13224_uid180259	7	277394	229207	231509	Csp-4_R2	0
34	GA13224_uid180259	7	277394	233828	237113	Csp-4_R2	0
34	GA13224_uid180259	7	277394	4954	12140	Csp-4_R2	0
34	GA13224_uid180259	7	277394	255424	260464	Csp-4_R2	0
34	GA13224_uid180259	7	277394	220908	226673	Csp-4_R2	0
34	GA13224_uid180259	7	277394	27003	28132	Csp-4_R2	0
34	GA13224_uid180259	7	277394	178735	190477	Csp-4_R2	0
34	GA13224_uid180259	7	277394	59854	64435	Csp-4_R2	0
34	GA13224_uid180259	7	277394	241949	243517	Csp-4_R2	0
34	GA13224_uid180259	7	277394	31235	48559	Csp-4_R2	0
34	GA13224_uid180259	7	277394	338454	343178	Csp-4_R2	0
1	MNZ41	16	6840_3#21	20776	25352	Csp-2	0
34	GA13224_uid180259	6	277394	89242	100454	Csp-4_R2	0
34	GA13224_uid180259	6	277394	85006	87544	Csp-4_R2	0
34	GA13224_uid180259	6	277394	56881	59356	Csp-4_R2	0
34	GA13224_uid180259	6	277394	125077	128696	Csp-4_R2	0
34	GA13224_uid180259	6	277394	26934	29127	Csp-4_R2	0
34	GA13224_uid180259	6	277394	81025	84729	Csp-4_R2	0
34	GA13224_uid180259	6	277394	116093	117653	Csp-4_R2	0
34	GA13224_uid180259	6	277394	104956	109238	Csp-4_R2	0
34	GA13224_uid180259	6	277394	129905	133611	Csp-4_R2	0
34	GA13224_uid180259	6	277394	31914	34463	Csp-4_R2	0
1	MNZ41	15	6840_3#21	41007	42786	Csp-2	0
34	GA13224_uid180259	4	6949_1#10	12734	21705	Csp-1	0
34	GA13224_uid180259	4	6949_1#10	10609	11696	Csp-1	0
1	MNZ41	14	6259_5#8	107222	109504	Csp-1	0
1	MNZ41	14	6259_5#8	63898	66720	Csp-1	0
1	MNZ41	14	6807_3#15	104474	109511	Csp-2	0
1	MNZ41	14	6807_3#15	96014	101355	Csp-2	0
1	MNZ41	14	6641_6#4	111667	115160	Csp-1	0
1	MNZ41	14	6641_6#4	10375	12920	Csp-1	0
1	MNZ41	14	6641_6#4	89110	90750	Csp-1	0
1	MNZ41	14	6641_6#4	2246	3940	Csp-1	0
1	MNZ41	14	6641_6#4	94213	95776	Csp-1	0
1	MNZ41	14	6641_6#4	50250	51560	Csp-1	0
1	MNZ41	14	6641_6#4	110765	111409	Csp-1	0
1	MNZ41	14	6641_6#4	4137	5462	Csp-1	0
1	MNZ41	14	6641_6#4	54374	56373	Csp-1	0
1	MNZ41	14	6641_6#4	115294	116298	Csp-1	0
34	GA13224_uid180259	3	6938_8#12	28874	30148	Csp-1	0
34	GA13224_uid180259	3	6736_8#4	29678	32398	Csp-4_R2	0
34	GA13224_uid180259	3	6649_8#20	373841	379342	Csp-4_R3	0
34	GA13224_uid180259	3	6807_2#8	215499	237257	Csp-4_R3	0
34	GA13224_uid180259	3	6807_2#8	130466	139152	Csp-4_R3	0
34	GA13224_uid180259	3	6807_2#8	31348	39000	Csp-4_R3	0
34	GA13224_uid180259	3	6807_2#8	252107	261147	Csp-4_R3	0
34	GA13224_uid180259	3	6807_2#8	53217	54591	Csp-4_R3	0
34	GA13224_uid180259	3	6807_2#8	355654	364440	Csp-4_R3	0
34	GA13224_uid180259	3	6807_2#8	159805	162381	Csp-4_R3	0
34	GA13224_uid180259	3	6807_2#8	240223	246902	Csp-4_R3	0
34	GA13224_uid180259	3	6807_2#8	11089	15594	Csp-4_R3	0
34	GA13224_uid180259	3	6807_2#8	337464	342748	Csp-4_R3	0
34	GA13224_uid180259	3	6807_2#8	39563	42153	Csp-4_R3	0
34	GA13224_uid180259	3	6807_2#8	375097	380175	Csp-4_R3	0
34	GA13224_uid180259	3	6807_2#8	141492	157473	Csp-4_R3	0
34	GA13224_uid180259	3	6807_2#8	116595	127946	Csp-4_R3	0
34	GA13224_uid180259	3	6807_2#8	262530	268481	Csp-4_R3	0
34	GA13224_uid180259	3	6807_2#8	76476	80621	Csp-4_R3	0
34	GA13224_uid180259	3	6807_2#8	324860	330966	Csp-4_R3	0
34	GA13224_uid180259	2	6949_1#10	36740	41352	Csp-1	0
34	GA13224_uid180259	2	6807_2#8	28145	30431	Csp-4_R3	0
34	GA13224_uid180259	2	6807_2#8	8534	15464	Csp-4_R3	0
34	GA13224_uid180259	2	6807_2#8	50905	51892	Csp-4_R3	0
34	GA13224_uid180259	2	6807_2#8	24462	25969	Csp-4_R3	0
1	MNZ41	11	6641_6#14	33804	36859	Csp-1	0
34	GA13224_uid180259	18	6736_8#4	77380	77941	Csp-4_R2	0
34	GA13224_uid180259	18	6736_5#12	184604	185158	Csp-4_R2	0
34	GA13224_uid180259	18	6730_7#24	184544	185293	Csp-4_R3	0
34	GA13224_uid180259	18	6807_2#8	83176	87668	Csp-4_R3	0
34	GA13224_uid180259	18	6807_2#8	135667	138156	Csp-4_R3	0
34	GA13224_uid180259	18	6807_2#8	98854	114617	Csp-4_R3	0
34	GA13224_uid180259	18	6807_2#8	176847	180212	Csp-4_R3	0
34	GA13224_uid180259	18	6807_2#8	57314	61372	Csp-4_R3	0
34	GA13224_uid180259	18	6807_2#8	125934	135256	Csp-4_R3	0
34	GA13224_uid180259	18	6807_2#8	143349	151431	Csp-4_R3	0
34	GA13224_uid180259	18	6807_2#8	10107	21552	Csp-4_R3	0
1	MNZ41	10	6840_3#21	2095	3992	Csp-2	0
1	MNZ41	10	6840_3#21	4490	8510	Csp-2	0
14	2071004_uid180793	9	Hermans-563	78173	84456	Csp-1	0
14	2071004_uid180793	9	Hermans-563	63954	71357	Csp-1	0
14	2071004_uid180793	9	Hermans-563	47137	50847	Csp-1	0
14	2071004_uid180793	9	6631_7#24	77856	80734	Csp-1	0
14	2071004_uid180793	9	6631_7#24	94650	96464	Csp-1	0
14	2071004_uid180793	9	6631_7#24	89979	91873	Csp-1	0
14	2071004_uid180793	9	6631_7#24	111152	112914	Csp-1	0
14	2071004_uid180793	9	Hermans-70	89759	91602	Csp-1	0
14	2071004_uid180793	8	Hermans-563	48556	50689	Csp-1	0
14	2071004_uid180793	8	6631_7#24	52696	53687	Csp-1	0
14	2071004_uid180793	8	6631_7#24	49848	51520	Csp-1	0
34	GA13224_uid180259	14	6807_2#8	526	6326	Csp-4_R3	0
34	GA13224_uid180259	14	277394	4523	8394	Csp-4_R2	0
14	2071004_uid180793	7	NP7057	19242	22200	Csp-1	0
14	2071004_uid180793	7	Hermans-1537	63324	70520	Csp-1	0
14	2071004_uid180793	7	Hermans-1537	19224	22405	Csp-1	0
14	2071004_uid180793	7	Hermans-1537	39047	41075	Csp-1	0
34	GA13224_uid180259	13	6949_1#10	24881	37274	Csp-1	0
34	GA13224_uid180259	13	6949_1#10	41408	48337	Csp-1	0
34	GA13224_uid180259	13	6949_1#10	6217	14914	Csp-1	0
34	GA13224_uid180259	13	6807_2#8	68272	69596	Csp-4_R3	0
34	GA13224_uid180259	13	6807_2#8	80603	84242	Csp-4_R3	0
34	GA13224_uid180259	13	6807_2#8	70398	72136	Csp-4_R3	0
34	GA13224_uid180259	13	6807_2#8	5690	11356	Csp-4_R3	0
34	GA13224_uid180259	13	6807_2#8	49082	52303	Csp-4_R3	0
34	GA13224_uid180259	13	6807_2#8	45696	47867	Csp-4_R3	0
34	GA13224_uid180259	13	6807_2#8	1727	4961	Csp-4_R3	0
34	GA13224_uid180259	13	6807_2#8	53894	56601	Csp-4_R3	0
34	GA13224_uid180259	12	6807_2#8	12626	15013	Csp-4_R3	0
34	GA13224_uid180259	12	6807_2#8	108221	110261	Csp-4_R3	0
34	GA13224_uid180259	12	6807_2#8	60347	64025	Csp-4_R3	0
34	GA13224_uid180259	12	6807_2#8	50950	52198	Csp-4_R3	0
34	GA13224_uid180259	12	6807_2#8	112298	112574	Csp-4_R3	0
34	GA13224_uid180259	12	6807_2#8	82556	83372	Csp-4_R3	0
34	GA13224_uid180259	12	6807_2#8	30843	34709	Csp-4_R3	0
34	GA13224_uid180259	12	6807_2#8	141112	143986	Csp-4_R3	0
34	GA13224_uid180259	12	6807_2#8	146542	149729	Csp-4_R3	0
34	GA13224_uid180259	12	6807_2#8	103885	108179	Csp-4_R3	0
34	GA13224_uid180259	12	6807_2#8	16545	20798	Csp-4_R3	0
34	GA13224_uid180259	12	6807_2#8	97406	101376	Csp-4_R3	0
34	GA13224_uid180259	12	6807_2#8	130087	133209	Csp-4_R3	0
34	GA13224_uid180259	12	6807_2#8	54937	55129	Csp-4_R3	0
34	GA13224_uid180259	12	277394	108334	110093	Csp-4_R2	0
34	GA13224_uid180259	12	277394	11313	15462	Csp-4_R2	0
34	GA13224_uid180259	12	277394	70617	74614	Csp-4_R2	0
34	GA13224_uid180259	12	277394	38618	41385	Csp-4_R2	0
34	GA13224_uid180259	12	277394	147918	151348	Csp-4_R2	0
34	GA13224_uid180259	12	277394	153796	155832	Csp-4_R2	0
34	GA13224_uid180259	12	277394	1966	6324	Csp-4_R2	0
14	2071004_uid180793	4	Hermans-1537	105982	111152	Csp-1	0
14	2071004_uid180793	4	Hermans-1537	250164	253448	Csp-1	0
14	2071004_uid180793	4	Hermans-1537	255526	261560	Csp-1	0
14	2071004_uid180793	4	Hermans-1537	285208	287567	Csp-1	0
14	2071004_uid180793	4	Hermans-1537	120477	125329	Csp-1	0
14	2071004_uid180793	4	Hermans-1537	112931	117678	Csp-1	0
14	2071004_uid180793	4	Hermans-1537	6735	15832	Csp-1	0
14	2071004_uid180793	4	Hermans-1537	239426	242598	Csp-1	0
14	2071004_uid180793	4	Hermans-1537	155688	158595	Csp-1	0
14	2071004_uid180793	4	6649_7#7	3543	8591	Csp-2	0
14	2071004_uid180793	4	6649_7#7	42713	58795	Csp-2	0
14	2071004_uid180793	4	6649_7#7	168533	176019	Csp-2	0
14	2071004_uid180793	4	6631_7#24	314982	316149	Csp-1	0
34	GA13224_uid180259	11	6807_2#8	192404	194221	Csp-4_R3	0
34	GA13224_uid180259	11	6807_2#8	89269	94260	Csp-4_R3	0
34	GA13224_uid180259	11	6807_2#8	66337	72868	Csp-4_R3	0
34	GA13224_uid180259	11	6807_2#8	55618	63488	Csp-4_R3	0
34	GA13224_uid180259	11	6807_2#8	195609	207086	Csp-4_R3	0
34	GA13224_uid180259	11	6807_2#8	209489	218156	Csp-4_R3	0
34	GA13224_uid180259	11	6807_2#8	83088	87375	Csp-4_R3	0
34	GA13224_uid180259	11	6807_2#8	107765	115495	Csp-4_R3	0
14	2071004_uid180793	3	NP7057	181515	187845	Csp-1	0
14	2071004_uid180793	3	Hermans-1537	75100	82888	Csp-1	0
14	2071004_uid180793	3	6925_6#17	91867	102066	Csp-1	0
14	2071004_uid180793	3	6983_4#88	93175	105588	Csp-1	0
14	2071004_uid180793	3	6631_7#24	262273	264987	Csp-1	0
34	GA13224_uid180259	10	277394	132932	135250	Csp-4_R2	0
34	GA13224_uid180259	10	277394	165920	178581	Csp-4_R2	0
34	GA13224_uid180259	10	277394	34626	40177	Csp-4_R2	0
34	GA13224_uid180259	10	277394	152937	155104	Csp-4_R2	0
14	2071004_uid180793	2	6731_4#10	77415	82767	Csp-2	0
14	2071004_uid180793	2	6631_7#24	41120	42941	Csp-1	0
14	2071004_uid180793	2	6631_7#24	65716	68533	Csp-1	0
14	2071004_uid180793	10	R34-3056	312	3955	Csp-1	0
14	2071004_uid180793	0	Hermans-563	788201	802452	Csp-1	0
14	2071004_uid180793	0	Hermans-563	350263	376101	Csp-1	0
14	2071004_uid180793	0	Hermans-563	164451	173285	Csp-1	0
14	2071004_uid180793	0	Hermans-563	900895	915244	Csp-1	0
14	2071004_uid180793	0	Hermans-563	545349	548495	Csp-1	0
14	2071004_uid180793	0	6631_7#24	43736	47145	Csp-1	0
14	2071004_uid180793	0	6631_7#24	862103	866872	Csp-1	0
14	2071004_uid180793	0	6631_7#24	630511	633511	Csp-1	0
14	2071004_uid180793	0	6631_7#24	699236	700599	Csp-1	0
14	2071004_uid180793	0	6631_7#24	397357	398605	Csp-1	0
14	2071004_uid180793	0	6753_2#20	102109	106831	Csp-1	0
14	2071004_uid180793	0	6983_4#88	284439	297483	Csp-1	0
14	2071004_uid180793	0	6983_4#88	332176	390246	Csp-1	0
14	2071004_uid180793	0	6983_4#88	102109	106338	Csp-1	0
14	2071004_uid180793	0	6925_6#17	885030	888659	Csp-1	0
14	2071004_uid180793	0	6649_7#7	764467	783494	Csp-2	0
14	2071004_uid180793	0	6649_7#7	798556	809483	Csp-2	0
14	2071004_uid180793	0	6649_7#7	349208	352401	Csp-2	0
14	2071004_uid180793	0	NP7057	124229	150095	Csp-1	0
14	2071004_uid180793	0	NP7057	297535	312581	Csp-1	0
14	2071004_uid180793	0	NP7057	228797	242598	Csp-1	0
14	2071004_uid180793	0	Hermans-70	294073	308953	Csp-1	0
14	2071004_uid180793	0	Hermans-1537	708799	715299	Csp-1	0
14	2071004_uid180793	0	Hermans-1537	26037	28178	Csp-1	0
14	2071004_uid180793	0	Hermans-1537	702088	707664	Csp-1	0
14	2071004_uid180793	0	Hermans-1537	422102	432090	Csp-1	0
14	2071004_uid180793	0	Hermans-1537	645366	652468	Csp-1	0
14	2071004_uid180793	0	Hermans-1537	692962	697857	Csp-1	0
14	2071004_uid180793	0	Hermans-1537	73839	81662	Csp-1	0
14	2071004_uid180793	0	Hermans-1537	575634	580739	Csp-1	0
14	2071004_uid180793	0	Hermans-1537	719360	725824	Csp-1	0
14	2071004_uid180793	0	Hermans-1537	880137	886611	Csp-1	0
14	2071004_uid180793	0	Hermans-1537	32530	38829	Csp-1	0
14	2071004_uid180793	0	Hermans-1537	625958	632351	Csp-1	0
19	TIGR4_uid190383	1	Hermans-310	1840969	1841272	Csp-1	0
19	TIGR4_uid190383	1	Hermans-310	1112789	1113152	Csp-1	0
19	TIGR4_uid190383	1	Hermans-1020	2109776	2112065	Csp-1	0
19	TIGR4_uid190383	1	Hermans-1111	1840630	1841299	Csp-2	0
19	TIGR4_uid190383	1	Hermans-384	661899	697219	Csp-2	0
19	TIGR4_uid190383	1	Hermans-384	1666272	1680188	Csp-2	0
19	TIGR4_uid190383	1	Hermans-384	1391899	1446590	Csp-2	0
19	TIGR4_uid190383	1	Hermans-384	1134246	1148422	Csp-2	0
19	TIGR4_uid190383	1	Hermans-384	2107077	2116539	Csp-2	0
19	TIGR4_uid190383	1	Hermans-384	742411	758375	Csp-2	0
19	TIGR4_uid190383	1	Hermans-384	2042785	2053532	Csp-2	0
19	TIGR4_uid190383	1	Hermans-384	1313594	1318099	Csp-2	0
19	TIGR4_uid190383	1	Hermans-384	492859	497658	Csp-2	0
19	TIGR4_uid190383	1	Hermans-384	544619	549225	Csp-2	0
19	TIGR4_uid190383	1	Hermans-384	1332413	1337781	Csp-2	0
19	TIGR4_uid190383	1	Hermans-384	563107	570623	Csp-2	0
19	TIGR4_uid190383	1	Hermans-384	837090	841883	Csp-2	0
19	TIGR4_uid190383	1	Hermans-384	118587	120485	Csp-2	0
19	TIGR4_uid190383	1	Hermans-384	766525	767078	Csp-2	0
19	TIGR4_uid190383	1	436915	1666317	1675725	Csp-2	0
19	TIGR4_uid190383	1	436915	956681	960971	Csp-2	0
19	TIGR4_uid190383	1	MD5007	1666323	1675696	Csp-2	0
19	TIGR4_uid190383	1	MD5007	595235	598200	Csp-2	0
19	TIGR4_uid190383	1	Pmen-18	305251	316911	Csp-2	0
19	TIGR4_uid190383	1	Pmen-18	1324475	1330328	Csp-2	0
19	TIGR4_uid190383	1	Pmen-18	1571875	1580186	Csp-2	0
19	TIGR4_uid190383	1	Pmen-18	264261	271900	Csp-2	0
19	TIGR4_uid190383	1	Pmen-18	1876260	1878900	Csp-2	0
19	TIGR4_uid190383	1	Pmen-18	494547	496992	Csp-2	0
19	TIGR4_uid190383	1	Pmen-18	417401	420661	Csp-2	0
19	TIGR4_uid190383	1	Pmen-18	633168	647068	Csp-2	0
19	TIGR4_uid190383	1	Pmen-18	213370	235150	Csp-2	0
19	TIGR4_uid190383	1	Pmen-18	347014	350450	Csp-2	0
19	TIGR4_uid190383	1	Pmen-18	1476811	1478213	Csp-2	0
19	TIGR4_uid190383	1	Pmen-18	774031	788928	Csp-2	0
19	TIGR4_uid190383	1	Pmen-18	1966243	1969741	Csp-2	0
19	TIGR4_uid190383	1	Pmen-18	1848980	1850229	Csp-2	0
19	TIGR4_uid190383	1	Pmen-18	43585	79663	Csp-2	0
19	TIGR4_uid190383	1	Pmen-18	273446	304420	Csp-2	0
19	TIGR4_uid190383	1	Pmen-18	901567	912233	Csp-2	0
19	TIGR4_uid190383	1	Pmen-18	987977	1000292	Csp-2	0
19	TIGR4_uid190383	1	Pmen-18	397382	411498	Csp-2	0
19	TIGR4_uid190383	1	Pmen-18	1745440	1749509	Csp-2	0
19	TIGR4_uid190383	1	Pmen-18	1776787	1789505	Csp-2	0
19	TIGR4_uid190383	1	Pmen-18	1121871	1124131	Csp-2	0
19	TIGR4_uid190383	1	Pmen-18	2112288	2116437	Csp-2	0
19	TIGR4_uid190383	1	Pmen-18	1270777	1276018	Csp-2	0
19	TIGR4_uid190383	1	Pmen-18	1975908	1978909	Csp-2	0
19	TIGR4_uid190383	1	Pmen-18	798073	801929	Csp-2	0
19	TIGR4_uid190383	1	Pmen-18	1514005	1522582	Csp-2	0
19	TIGR4_uid190383	1	Pmen-18	110426	116250	Csp-2	0
19	TIGR4_uid190383	1	Pmen-18	752294	755346	Csp-2	0
19	TIGR4_uid190383	1	6680_8#14	115623	120408	Csp-2	0
19	TIGR4_uid190383	1	6631_1#1	1840411	1841287	Csp-2	0
19	TIGR4_uid190383	1	6631_1#1	853685	854612	Csp-2	0
19	TIGR4_uid190383	1	6631_1#1	988267	1001099	Csp-2	0
19	TIGR4_uid190383	1	6631_1#1	600352	612939	Csp-2	0
19	TIGR4_uid190383	1	6631_1#1	115499	120408	Csp-2	0
19	TIGR4_uid190383	1	6631_1#1	1422956	1423242	Csp-2	0
19	TIGR4_uid190383	1	6841_7#11	987643	1001111	Csp-2	0
19	TIGR4_uid190383	1	6805_3#24	987733	992240	Csp-2	0
19	TIGR4_uid190383	1	6805_3#24	596544	612941	Csp-2	0
19	TIGR4_uid190383	1	6805_3#24	115647	120393	Csp-2	0
19	TIGR4_uid190383	1	6805_3#24	2110216	2110979	Csp-2	0
19	TIGR4_uid190383	1	6736_8#11	1840411	1841199	Csp-2	0
19	TIGR4_uid190383	1	6736_8#11	987643	992607	Csp-2	0
19	TIGR4_uid190383	1	6736_8#11	1166333	1166651	Csp-2	0
19	TIGR4_uid190383	1	6736_8#11	552786	553174	Csp-2	0
19	TIGR4_uid190383	1	6736_8#11	868309	869012	Csp-2	0
19	TIGR4_uid190383	1	6736_8#11	115593	120408	Csp-2	0
19	TIGR4_uid190383	1	6753_2#2	311499	325587	Csp-2	0
19	TIGR4_uid190383	1	6753_2#2	648585	678281	Csp-2	0
19	TIGR4_uid190383	1	6753_2#2	40082	58074	Csp-2	0
19	TIGR4_uid190383	1	6753_2#2	361578	378927	Csp-2	0
19	TIGR4_uid190383	1	6753_2#2	167798	184409	Csp-2	0
19	TIGR4_uid190383	1	6753_2#2	205995	221854	Csp-2	0
19	TIGR4_uid190383	1	6753_2#2	790386	798959	Csp-2	0
19	TIGR4_uid190383	1	6753_2#2	1166333	1166651	Csp-2	0
19	TIGR4_uid190383	1	6753_2#2	1259473	1272304	Csp-2	0
19	TIGR4_uid190383	1	6753_2#2	96817	98319	Csp-2	0
19	TIGR4_uid190383	1	BR1012	321081	332376	Csp-2	0
19	TIGR4_uid190383	1	BR1012	2059959	2060079	Csp-2	0
19	TIGR4_uid190383	1	LE4038	321081	332376	Csp-2	0
19	TIGR4_uid190383	1	CH2067	321081	332376	Csp-2	0
19	TIGR4_uid190383	1	ND6042	1840501	1841269	Csp-2	0
19	TIGR4_uid190383	1	ND6042	321126	332142	Csp-2	0
19	TIGR4_uid190383	1	ND6042	230857	231037	Csp-2	0
19	TIGR4_uid190383	1	ND6042	1422502	1423145	Csp-2	0
19	TIGR4_uid190383	1	Hermans-763	1085320	1089624	Csp-2	0
19	TIGR4_uid190383	1	Hermans-763	527162	539679	Csp-2	0
19	TIGR4_uid190383	1	Hermans-763	957065	965404	Csp-2	0
19	TIGR4_uid190383	1	Hermans-763	1700509	1701869	Csp-2	0
19	TIGR4_uid190383	1	Hermans-763	2109161	2112571	Csp-2	0
19	TIGR4_uid190383	1	Hermans-763	115532	124170	Csp-2	0
19	TIGR4_uid190383	1	Hermans-763	1311877	1312773	Csp-2	0
19	TIGR4_uid190383	1	Hermans-763	1729573	1731367	Csp-2	0
19	TIGR4_uid190383	1	Hermans-763	620388	624147	Csp-2	0
19	TIGR4_uid190383	1	Hermans-763	549190	553872	Csp-2	0
19	TIGR4_uid190383	1	Hermans-763	365927	371000	Csp-2	0
19	TIGR4_uid190383	1	Hermans-763	317009	340208	Csp-2	0
19	TIGR4_uid190383	1	Hermans-763	35351	40527	Csp-2	0
19	TIGR4_uid190383	1	Hermans-763	786805	791297	Csp-2	0
19	TIGR4_uid190383	1	Hermans-763	94439	102059	Csp-2	0
19	TIGR4_uid190383	1	Hermans-763	344016	346369	Csp-2	0
19	TIGR4_uid190383	1	Hermans-763	764969	768826	Csp-2	0
19	TIGR4_uid190383	1	Hermans-763	352954	357826	Csp-2	0
19	TIGR4_uid190383	1	Hermans-763	677106	681741	Csp-2	0
19	TIGR4_uid190383	1	Hermans-763	1131047	1132065	Csp-2	0
19	TIGR4_uid190383	1	Hermans-368	322548	323472	Csp-2	0
19	TIGR4_uid190383	1	Hermans-368	764755	767768	Csp-2	0
19	TIGR4_uid190383	1	Hermans-43	1840411	1841278	Csp-2	0
19	TIGR4_uid190383	1	Hermans-43	1166336	1166642	Csp-2	0
19	TIGR4_uid190383	1	Hermans-43	111004	120073	Csp-2	0
19	TIGR4_uid190383	1	Hermans-43	153591	155428	Csp-2	0
19	TIGR4_uid190383	1	Hermans-1136	115367	117473	Csp-2	0
19	TIGR4_uid190383	1	Hermans-1136	2109930	2112016	Csp-2	0
19	TIGR4_uid190383	1	Hermans-1652	116249	120485	Csp-2	0
19	TIGR4_uid190383	1	Hermans-1668	321225	338970	Csp-2	0
19	TIGR4_uid190383	1	Hermans-1668	116250	120246	Csp-2	0
19	TIGR4_uid190383	1	Hermans-1075	1514417	1517638	Csp-2	0
19	TIGR4_uid190383	1	ND6012	1234063	1261236	Csp-2	0
19	TIGR4_uid190383	1	Hermans-1016	115701	120258	Csp-2	0
19	TIGR4_uid190383	1	Hermans-1016	2109930	2112110	Csp-2	0
19	TIGR4_uid190383	1	Hermans-1016	531558	534215	Csp-2	0
19	TIGR4_uid190383	1	BR1050	1544092	1576623	Csp-1	0
19	TIGR4_uid190383	1	BR1050	599776	604087	Csp-1	0
19	TIGR4_uid190383	1	R34-3062	1737171	1740018	Csp-1	0
19	TIGR4_uid190383	1	R34-3062	321871	322284	Csp-1	0
19	TIGR4_uid190383	1	R34-3062	611368	612863	Csp-1	0
19	TIGR4_uid190383	1	NP7012	1904058	1906605	Csp-1	0
19	TIGR4_uid190383	1	NP7012	776590	778482	Csp-1	0
19	TIGR4_uid190383	1	NP7012	779908	780946	Csp-1	0
19	TIGR4_uid190383	1	NP7012	2051940	2053773	Csp-1	0
19	TIGR4_uid190383	1	NP7012	144384	145389	Csp-1	0
19	TIGR4_uid190383	1	NP7012	536929	543018	Csp-1	0
19	TIGR4_uid190383	1	NP7012	1691449	1693197	Csp-1	0
19	TIGR4_uid190383	1	NP7012	1578187	1579627	Csp-1	0
19	TIGR4_uid190383	1	NP7012	121672	125318	Csp-1	0
19	TIGR4_uid190383	1	NP7012	1951344	1953549	Csp-1	0
19	TIGR4_uid190383	1	NP7012	873258	875318	Csp-1	0
19	TIGR4_uid190383	1	NP7012	635111	643390	Csp-1	0
19	TIGR4_uid190383	1	NP7012	2120179	2121167	Csp-1	0
19	TIGR4_uid190383	1	NP7012	590268	591709	Csp-1	0
19	TIGR4_uid190383	1	NP7012	971323	971808	Csp-1	0
19	TIGR4_uid190383	1	NP7012	1825079	1825555	Csp-1	0
19	TIGR4_uid190383	1	NP7012	1752229	1755423	Csp-1	0
19	TIGR4_uid190383	1	NP7012	30416	31435	Csp-1	0
19	TIGR4_uid190383	1	NP7012	854920	857791	Csp-1	0
19	TIGR4_uid190383	1	NP7012	355794	362052	Csp-1	0
19	TIGR4_uid190383	1	NP7012	1140844	1143261	Csp-1	0
19	TIGR4_uid190383	1	NP7012	70484	81939	Csp-1	0
19	TIGR4_uid190383	1	NP7012	918734	920970	Csp-1	0
19	TIGR4_uid190383	1	NP7012	210981	214237	Csp-1	0
19	TIGR4_uid190383	1	NP7012	412549	414477	Csp-1	0
19	TIGR4_uid190383	1	NP7012	40280	41820	Csp-1	0
19	TIGR4_uid190383	1	NP7012	1575504	1577178	Csp-1	0
19	TIGR4_uid190383	1	Hermans-47	990556	1000301	Csp-1	0
19	TIGR4_uid190383	1	Hermans-47	1108056	1113137	Csp-1	0
19	TIGR4_uid190383	1	Hermans-7	990570	1000304	Csp-1	0
19	TIGR4_uid190383	1	Hermans-1638	990594	994703	Csp-1	0
19	TIGR4_uid190383	1	Hermans-991	990590	994355	Csp-1	0
19	TIGR4_uid190383	1	MD5096	2083556	2124077	Csp-1	0
19	TIGR4_uid190383	1	MD5096	727339	750824	Csp-1	0
19	TIGR4_uid190383	1	MD5096	95338	111007	Csp-1	0
19	TIGR4_uid190383	1	MD5096	1569942	1571479	Csp-1	0
19	TIGR4_uid190383	1	MD5096	989260	994586	Csp-1	0
19	TIGR4_uid190383	1	MD5096	921984	930343	Csp-1	0
19	TIGR4_uid190383	1	MD5096	1741943	1748227	Csp-1	0
19	TIGR4_uid190383	1	MD5096	1107256	1113152	Csp-1	0
19	TIGR4_uid190383	1	MD5096	1977526	1980780	Csp-1	0
19	TIGR4_uid190383	1	3051	264476	276798	Csp-1	0
19	TIGR4_uid190383	1	3051	1697247	1706274	Csp-1	0
19	TIGR4_uid190383	1	3051	766685	767750	Csp-1	0
19	TIGR4_uid190383	1	3051	991531	1000292	Csp-1	0
19	TIGR4_uid190383	1	3051	1716516	1720532	Csp-1	0
19	TIGR4_uid190383	1	336850	767094	775638	Csp-2	0
19	TIGR4_uid190383	1	336850	1514005	1526675	Csp-2	0
19	TIGR4_uid190383	1	336850	1678434	1678576	Csp-2	0
19	TIGR4_uid190383	1	336850	1422913	1423217	Csp-2	0
19	TIGR4_uid190383	1	ND6134	965719	966894	Csp-2	0
19	TIGR4_uid190383	1	ND6134	542958	547250	Csp-2	0
19	TIGR4_uid190383	1	ND6134	1166418	1166642	Csp-2	0
19	TIGR4_uid190383	1	ND6134	1514005	1523337	Csp-2	0
19	TIGR4_uid190383	1	ND6134	2057891	2059965	Csp-2	0
19	TIGR4_uid190383	1	ND6134	608144	612467	Csp-2	0
19	TIGR4_uid190383	1	299801	767097	768097	Csp-2	0
19	TIGR4_uid190383	1	299801	106922	120264	Csp-2	0
19	TIGR4_uid190383	1	299801	1510906	1515070	Csp-2	0
19	TIGR4_uid190383	1	42397	153220	195101	Csp-2	0
19	TIGR4_uid190383	1	42397	1978532	1982300	Csp-2	0
19	TIGR4_uid190383	1	42397	55208	67041	Csp-2	0
19	TIGR4_uid190383	1	42397	1840416	1841167	Csp-2	0
19	TIGR4_uid190383	1	42397	1670426	1678599	Csp-2	0
19	TIGR4_uid190383	1	42397	2110393	2110971	Csp-2	0
19	TIGR4_uid190383	1	42397	272863	273643	Csp-2	0
19	TIGR4_uid190383	1	42397	1514005	1526675	Csp-2	0
19	TIGR4_uid190383	1	R34-3222	1841020	1841269	Csp-2	0
19	TIGR4_uid190383	1	135631	1514005	1515080	Csp-2	0
19	TIGR4_uid190383	1	135631	1670426	1676202	Csp-2	0
19	TIGR4_uid190383	1	R34-3035	110529	119988	Csp-2	0
19	TIGR4_uid190383	1	R34-3035	272863	273661	Csp-2	0
19	TIGR4_uid190383	1	R34-3035	1514564	1523337	Csp-2	0
19	TIGR4_uid190383	1	472699	110529	120407	Csp-2	0
19	TIGR4_uid190383	1	472699	1510909	1523337	Csp-2	0
19	TIGR4_uid190383	1	472699	1130664	1132251	Csp-2	0
19	TIGR4_uid190383	1	472699	511628	516372	Csp-2	0
19	TIGR4_uid190383	1	1996	449353	495653	Csp-2	0
19	TIGR4_uid190383	1	1996	1697672	1733999	Csp-2	0
19	TIGR4_uid190383	1	1996	1782828	1802303	Csp-2	0
19	TIGR4_uid190383	1	1996	2049897	2058030	Csp-2	0
19	TIGR4_uid190383	1	1996	1752462	1758693	Csp-2	0
19	TIGR4_uid190383	1	1996	635619	640224	Csp-2	0
19	TIGR4_uid190383	1	1996	1018891	1024615	Csp-2	0
19	TIGR4_uid190383	1	Hermans-1277	530353	531918	Csp-2	0
19	TIGR4_uid190383	1	Hermans-1277	78817	82325	Csp-2	0
19	TIGR4_uid190383	1	Hermans-1379	1840411	1841278	Csp-2	0
19	TIGR4_uid190383	1	Hermans-1379	115628	120333	Csp-2	0
19	TIGR4_uid190383	1	Hermans-1379	1963360	1964303	Csp-2	0
19	TIGR4_uid190383	1	Hermans-1012	1963345	1964302	Csp-2	0
19	TIGR4_uid190383	1	ND6039	1085185	1089974	Csp-2	0
19	TIGR4_uid190383	1	NP7052	1840444	1841124	Csp-2	0
19	TIGR4_uid190383	1	279388	635631	640231	Csp-2	0
19	TIGR4_uid190383	1	279388	1166405	1166651	Csp-2	0
19	TIGR4_uid190383	1	279388	1962370	1964305	Csp-2	0
19	TIGR4_uid190383	1	279388	115632	120313	Csp-2	0
19	TIGR4_uid190383	1	279388	608144	612939	Csp-2	0
19	TIGR4_uid190383	1	R34-3021	115605	120313	Csp-2	0
19	TIGR4_uid190383	1	R34-3021	764769	768106	Csp-2	0
19	TIGR4_uid190383	1	1334	118631	120306	Csp-2	0
19	TIGR4_uid190383	1	R34-3157	49554	57896	Csp-2	0
19	TIGR4_uid190383	1	R34-3157	845707	855294	Csp-2	0
19	TIGR4_uid190383	1	R34-3157	1038484	1046758	Csp-2	0
19	TIGR4_uid190383	1	R34-3157	1451043	1460477	Csp-2	0
19	TIGR4_uid190383	1	R34-3157	1087132	1094705	Csp-2	0
19	TIGR4_uid190383	1	R34-3157	67524	83034	Csp-2	0
19	TIGR4_uid190383	1	R34-3157	115625	119703	Csp-2	0
19	TIGR4_uid190383	1	R34-3157	1436499	1440120	Csp-2	0
19	TIGR4_uid190383	1	R34-3157	1404023	1406494	Csp-2	0
19	TIGR4_uid190383	1	R34-3157	1425691	1429839	Csp-2	0
19	TIGR4_uid190383	1	Hermans-1083	635631	645353	Csp-2	0
19	TIGR4_uid190383	1	Hermans-1083	2110393	2111917	Csp-2	0
19	TIGR4_uid190383	1	Hermans-1083	1166418	1166651	Csp-2	0
19	TIGR4_uid190383	1	Hermans-1083	606948	612572	Csp-2	0
19	TIGR4_uid190383	1	Hermans-1083	115538	120399	Csp-2	0
19	TIGR4_uid190383	1	Hermans-1083	1593454	1596980	Csp-2	0
19	TIGR4_uid190383	1	Hermans-1083	531748	540133	Csp-2	0
19	TIGR4_uid190383	1	ND6142	635619	639655	Csp-2	0
19	TIGR4_uid190383	1	R34-3213	635621	640231	Csp-2	0
19	TIGR4_uid190383	1	R34-3213	1110145	1113238	Csp-2	0
19	TIGR4_uid190383	1	127530	1514175	1515077	Csp-2	0
19	TIGR4_uid190383	1	127530	534596	540133	Csp-2	0
19	TIGR4_uid190383	1	CH2084	635619	640224	Csp-2	0
19	TIGR4_uid190383	1	CH2084	1086073	1089613	Csp-2	0
19	TIGR4_uid190383	1	473937	106862	120248	Csp-2	0
19	TIGR4_uid190383	1	473937	1086073	1089049	Csp-2	0
19	TIGR4_uid190383	1	473937	607101	612941	Csp-2	0
19	TIGR4_uid190383	1	LE4019	635619	640229	Csp-2	0
19	TIGR4_uid190383	1	LE4019	766533	768097	Csp-2	0
19	TIGR4_uid190383	1	LE4019	1509998	1522488	Csp-2	0
19	TIGR4_uid190383	1	R34-3120	635625	640231	Csp-2	0
19	TIGR4_uid190383	1	R34-3120	1086076	1089049	Csp-2	0
19	TIGR4_uid190383	1	BR1104	635619	640231	Csp-2	0
19	TIGR4_uid190383	1	BR1104	116537	119980	Csp-2	0
19	TIGR4_uid190383	1	BR1104	1110145	1113821	Csp-2	0
19	TIGR4_uid190383	1	BR1104	1593419	1596980	Csp-2	0
19	TIGR4_uid190383	1	BR1104	1671691	1680142	Csp-2	0
19	TIGR4_uid190383	1	BR1104	531748	537494	Csp-2	0
19	TIGR4_uid190383	1	R34-3118	502018	517824	Csp-2	0
19	TIGR4_uid190383	1	R34-3118	32365	57092	Csp-2	0
19	TIGR4_uid190383	1	R34-3118	1462885	1474189	Csp-2	0
19	TIGR4_uid190383	1	R34-3118	1582440	1604444	Csp-2	0
19	TIGR4_uid190383	1	R34-3118	567626	577297	Csp-2	0
19	TIGR4_uid190383	1	R34-3118	1745906	1753627	Csp-2	0
19	TIGR4_uid190383	1	R34-3118	834508	857084	Csp-2	0
19	TIGR4_uid190383	1	R34-3118	787961	794350	Csp-2	0
19	TIGR4_uid190383	1	R34-3118	1434293	1444115	Csp-2	0
19	TIGR4_uid190383	1	R34-3118	551244	558046	Csp-2	0
19	TIGR4_uid190383	1	R34-3118	1079706	1089613	Csp-2	0
19	TIGR4_uid190383	1	R34-3118	1479663	1492478	Csp-2	0
19	TIGR4_uid190383	1	R34-3118	1389744	1399426	Csp-2	0
19	TIGR4_uid190383	1	R34-3118	1314662	1316255	Csp-2	0
19	TIGR4_uid190383	1	R34-3118	64271	69616	Csp-2	0
19	TIGR4_uid190383	1	R34-3118	1580248	1582015	Csp-2	0
19	TIGR4_uid190383	1	R34-3118	1166418	1166651	Csp-2	0
19	TIGR4_uid190383	1	R34-3118	1514381	1515080	Csp-2	0
19	TIGR4_uid190383	1	R34-3118	1536515	1537164	Csp-2	0
19	TIGR4_uid190383	1	R34-3216	110057	119334	Csp-2	0
19	TIGR4_uid190383	1	NP7076	635625	640231	Csp-2	0
19	TIGR4_uid190383	1	NP7076	1086076	1089049	Csp-2	0
19	TIGR4_uid190383	1	PT8076	635619	640229	Csp-2	0
19	TIGR4_uid190383	1	PT8076	1086073	1089613	Csp-2	0
19	TIGR4_uid190383	1	PT8076	116537	119332	Csp-2	0
19	TIGR4_uid190383	1	GL3040	1509993	1515080	Csp-2	0
19	TIGR4_uid190383	1	R34-3191	1840411	1841161	Csp-2	0
19	TIGR4_uid190383	1	R34-3191	635621	640231	Csp-2	0
19	TIGR4_uid190383	1	R34-3191	1509984	1523335	Csp-2	0
19	TIGR4_uid190383	1	R34-3191	1110145	1113149	Csp-2	0
19	TIGR4_uid190383	1	BR1082	116537	119576	Csp-2	0
19	TIGR4_uid190383	1	BR1082	635619	639655	Csp-2	0
19	TIGR4_uid190383	1	BR1082	606949	612941	Csp-2	0
19	TIGR4_uid190383	1	R34-3182	115628	120393	Csp-2	0
19	TIGR4_uid190383	1	R34-3182	1509998	1515092	Csp-2	0
19	TIGR4_uid190383	1	R34-3182	531748	537493	Csp-2	0
19	TIGR4_uid190383	1	R34-3111	115632	120339	Csp-2	0
19	TIGR4_uid190383	1	R34-3111	1509993	1515086	Csp-2	0
19	TIGR4_uid190383	1	R34-3111	1593454	1596959	Csp-2	0
19	TIGR4_uid190383	1	LE4124	1166339	1166648	Csp-2	0
19	TIGR4_uid190383	1	ND6034	1609463	1616285	Csp-2	0
19	TIGR4_uid190383	1	ND6034	573913	577502	Csp-2	0
19	TIGR4_uid190383	1	ND6034	876898	877408	Csp-2	0
19	TIGR4_uid190383	1	ND6034	115623	120393	Csp-2	0
19	TIGR4_uid190383	1	MD5021	1840501	1841278	Csp-2	0
19	TIGR4_uid190383	1	MD5021	2110701	2115033	Csp-2	0
19	TIGR4_uid190383	1	MD5021	1907052	1930676	Csp-2	0
19	TIGR4_uid190383	1	MD5021	1082434	1089409	Csp-2	0
19	TIGR4_uid190383	1	MD5021	2033288	2037976	Csp-2	0
19	TIGR4_uid190383	1	MD5021	1509984	1523337	Csp-2	0
19	TIGR4_uid190383	1	MD5021	2057894	2060166	Csp-2	0
19	TIGR4_uid190383	1	LE4000	117049	129913	Csp-2	0
19	TIGR4_uid190383	1	LE4000	710451	736284	Csp-2	0
19	TIGR4_uid190383	1	LE4000	1061113	1080723	Csp-2	0
19	TIGR4_uid190383	1	LE4000	774183	783081	Csp-2	0
19	TIGR4_uid190383	1	LE4000	181532	195868	Csp-2	0
19	TIGR4_uid190383	1	LE4000	410782	414525	Csp-2	0
19	TIGR4_uid190383	1	LE4000	635619	640281	Csp-2	0
19	TIGR4_uid190383	1	LE4000	1801252	1808622	Csp-2	0
19	TIGR4_uid190383	1	LE4000	1160486	1174020	Csp-2	0
19	TIGR4_uid190383	1	LE4000	2129377	2151449	Csp-2	0
19	TIGR4_uid190383	1	LE4000	1691352	1701673	Csp-2	0
19	TIGR4_uid190383	1	LE4000	1509984	1515086	Csp-2	0
19	TIGR4_uid190383	1	LE4000	370340	378127	Csp-2	0
19	TIGR4_uid190383	1	LE4000	132816	138926	Csp-2	0
19	TIGR4_uid190383	1	PT8016	589037	599928	Csp-2	0
19	TIGR4_uid190383	1	PT8016	106862	130279	Csp-2	0
19	TIGR4_uid190383	1	PT8016	1691340	1701136	Csp-2	0
19	TIGR4_uid190383	1	PT8016	136503	149871	Csp-2	0
19	TIGR4_uid190383	1	PT8016	1652206	1670550	Csp-2	0
19	TIGR4_uid190383	1	PT8016	255292	292931	Csp-2	0
19	TIGR4_uid190383	1	PT8016	1945317	1964553	Csp-2	0
19	TIGR4_uid190383	1	PT8016	99944	104778	Csp-2	0
19	TIGR4_uid190383	1	PT8016	571322	575955	Csp-2	0
19	TIGR4_uid190383	1	PT8016	2048690	2059965	Csp-2	0
19	TIGR4_uid190383	1	PT8016	153796	181912	Csp-2	0
19	TIGR4_uid190383	1	PT8016	1920143	1939230	Csp-2	0
19	TIGR4_uid190383	1	PT8016	1758434	1766157	Csp-2	0
19	TIGR4_uid190383	1	PT8016	422370	427746	Csp-2	0
19	TIGR4_uid190383	1	PT8016	1726630	1746133	Csp-2	0
19	TIGR4_uid190383	1	PT8016	350781	370902	Csp-2	0
19	TIGR4_uid190383	1	PT8016	2068700	2073651	Csp-2	0
19	TIGR4_uid190383	1	PT8016	1422502	1432723	Csp-2	0
19	TIGR4_uid190383	1	PT8016	937001	948099	Csp-2	0
19	TIGR4_uid190383	1	PT8016	718110	732517	Csp-2	0
19	TIGR4_uid190383	1	PT8016	810070	816483	Csp-2	0
19	TIGR4_uid190383	1	PT8016	1402156	1404866	Csp-2	0
19	TIGR4_uid190383	1	PT8016	2039213	2045135	Csp-2	0
19	TIGR4_uid190383	1	6259_5#19	1177552	1181846	Csp-2	0
19	TIGR4_uid190383	1	6259_5#19	99167	102050	Csp-2	0
19	TIGR4_uid190383	1	6259_5#19	746274	748286	Csp-2	0
19	TIGR4_uid190383	1	6259_5#19	1903839	1907932	Csp-2	0
19	TIGR4_uid190383	1	6259_5#19	2020480	2022776	Csp-2	0
19	TIGR4_uid190383	1	6259_5#19	1167911	1169615	Csp-2	0
19	TIGR4_uid190383	1	6259_5#19	1695365	1698362	Csp-2	0
19	TIGR4_uid190383	1	6259_5#19	1491932	1495302	Csp-2	0
19	TIGR4_uid190383	1	6259_5#19	1966182	1967856	Csp-2	0
19	TIGR4_uid190383	1	6259_5#19	34250	36095	Csp-2	0
19	TIGR4_uid190383	1	6259_5#19	655731	662066	Csp-2	0
19	TIGR4_uid190383	1	6259_5#19	787961	791611	Csp-2	0
19	TIGR4_uid190383	1	6259_5#19	775624	777879	Csp-2	0
19	TIGR4_uid190383	1	6259_5#19	1042500	1044044	Csp-2	0
19	TIGR4_uid190383	1	6259_5#19	226215	227807	Csp-2	0
19	TIGR4_uid190383	1	6259_5#19	1461252	1464105	Csp-2	0
19	TIGR4_uid190383	1	6259_5#19	1761130	1763598	Csp-2	0
19	TIGR4_uid190383	1	6259_5#19	2109668	2112738	Csp-2	0
19	TIGR4_uid190383	1	6259_5#19	140841	143181	Csp-2	0
19	TIGR4_uid190383	1	6259_5#19	37322	40579	Csp-2	0
19	TIGR4_uid190383	1	6259_5#19	1508961	1511512	Csp-2	0
19	TIGR4_uid190383	1	6259_5#19	115647	118986	Csp-2	0
19	TIGR4_uid190383	1	6259_5#19	620757	623673	Csp-2	0
19	TIGR4_uid190383	1	6259_5#19	1950915	1952085	Csp-2	0
19	TIGR4_uid190383	1	6259_5#19	1737210	1737708	Csp-2	0
19	TIGR4_uid190383	1	6259_5#19	560330	563260	Csp-2	0
19	TIGR4_uid190383	1	6259_5#19	1839299	1841199	Csp-2	0
19	TIGR4_uid190383	1	6259_5#19	711744	713683	Csp-2	0
19	TIGR4_uid190383	1	6259_5#19	553178	554827	Csp-2	0
19	TIGR4_uid190383	1	6259_5#19	1645597	1650266	Csp-2	0
19	TIGR4_uid190383	1	6259_5#19	675044	680426	Csp-2	0
19	TIGR4_uid190383	1	6259_5#19	1611968	1613180	Csp-2	0
19	TIGR4_uid190383	1	6259_5#19	635594	641056	Csp-2	0
19	TIGR4_uid190383	1	6259_5#19	412801	414534	Csp-2	0
19	TIGR4_uid190383	1	6259_5#19	404961	405083	Csp-2	0
19	TIGR4_uid190383	1	6259_5#19	1122348	1126991	Csp-2	0
19	TIGR4_uid190383	1	6259_5#19	590049	592601	Csp-2	0
19	TIGR4_uid190383	1	6259_5#19	121720	124506	Csp-2	0
19	TIGR4_uid190383	1	6259_5#19	1215838	1218343	Csp-2	0
19	TIGR4_uid190383	1	6259_5#19	57737	59513	Csp-2	0
19	TIGR4_uid190383	1	6259_5#19	1435575	1437311	Csp-2	0
19	TIGR4_uid190383	1	6259_5#19	1891672	1893980	Csp-2	0
19	TIGR4_uid190383	1	6259_5#19	1765871	1769816	Csp-2	0
19	TIGR4_uid190383	1	6259_5#19	545724	549952	Csp-2	0
19	TIGR4_uid190383	1	6259_5#19	1465849	1466953	Csp-2	0
19	TIGR4_uid190383	1	6259_5#19	181513	184204	Csp-2	0
19	TIGR4_uid190383	1	6259_5#19	1627258	1629252	Csp-2	0
19	TIGR4_uid190383	1	6259_5#19	1314865	1317486	Csp-2	0
19	TIGR4_uid190383	1	6259_5#19	1753479	1754913	Csp-2	0
19	TIGR4_uid190383	1	6259_5#19	2102519	2104238	Csp-2	0
19	TIGR4_uid190383	1	6730_4#8	1666224	1691354	Csp-2	0
19	TIGR4_uid190383	1	6755_2#16	110979	120000	Csp-2	0
19	TIGR4_uid190383	1	6755_2#16	1131203	1132244	Csp-2	0
19	TIGR4_uid190383	1	6755_2#16	1666169	1678225	Csp-2	0
19	TIGR4_uid190383	1	6631_3#4	1840411	1841239	Csp-2	0
19	TIGR4_uid190383	1	6631_3#4	531765	538397	Csp-2	0
19	TIGR4_uid190383	1	7092_6#4	110979	111086	Csp-2	0
19	TIGR4_uid190383	1	7011_6#5	1123204	1124418	Csp-2	0
19	TIGR4_uid190383	1	7092_6#3	118631	120420	Csp-2	0
19	TIGR4_uid190383	1	7054_5#2	944381	947922	Csp-2	0
19	TIGR4_uid190383	1	7054_5#2	1253993	1258008	Csp-2	0
19	TIGR4_uid190383	1	7054_5#2	531765	539429	Csp-2	0
19	TIGR4_uid190383	1	6630_3#21	1166333	1166648	Csp-2	0
19	TIGR4_uid190383	1	6630_3#21	528124	537417	Csp-2	0
19	TIGR4_uid190383	1	6983_3#56	2110172	2111040	Csp-2	0
19	TIGR4_uid190383	1	6983_3#56	1615547	1619470	Csp-2	0
19	TIGR4_uid190383	1	6983_3#56	119796	120393	Csp-2	0
19	TIGR4_uid190383	1	6983_3#56	681713	684905	Csp-2	0
19	TIGR4_uid190383	1	6925_5#6	1166333	1166642	Csp-2	0
19	TIGR4_uid190383	1	6925_5#6	1085557	1087615	Csp-2	0
19	TIGR4_uid190383	1	Hermans-721	586077	591552	Csp-2	0
19	TIGR4_uid190383	1	Hermans-721	532730	537494	Csp-2	0
19	TIGR4_uid190383	1	Hermans-721	594139	597130	Csp-2	0
19	TIGR4_uid190383	1	Hermans-721	139321	146323	Csp-2	0
19	TIGR4_uid190383	1	Hermans-721	505142	509547	Csp-2	0
19	TIGR4_uid190383	1	Hermans-721	955062	961635	Csp-2	0
19	TIGR4_uid190383	1	Hermans-721	775730	777188	Csp-2	0
19	TIGR4_uid190383	1	Hermans-721	1166501	1169615	Csp-2	0
19	TIGR4_uid190383	1	Hermans-721	1569039	1571148	Csp-2	0
19	TIGR4_uid190383	1	Hermans-721	1672491	1674557	Csp-2	0
19	TIGR4_uid190383	1	Hermans-721	1509789	1510389	Csp-2	0
19	TIGR4_uid190383	1	Hermans-721	109952	111153	Csp-2	0
19	TIGR4_uid190383	1	Hermans-721	1667749	1670948	Csp-2	0
19	TIGR4_uid190383	1	Hermans-721	526773	529308	Csp-2	0
19	TIGR4_uid190383	1	Hermans-721	2109906	2112758	Csp-2	0
19	TIGR4_uid190383	1	Hermans-721	620485	624147	Csp-2	0
19	TIGR4_uid190383	1	Hermans-721	1179332	1180456	Csp-2	0
19	TIGR4_uid190383	1	Hermans-721	896568	897828	Csp-2	0
19	TIGR4_uid190383	1	Hermans-721	1278583	1280685	Csp-2	0
19	TIGR4_uid190383	1	Hermans-721	2000499	2004385	Csp-2	0
19	TIGR4_uid190383	1	Hermans-721	1699663	1701024	Csp-2	0
19	TIGR4_uid190383	1	Hermans-721	549496	552478	Csp-2	0
19	TIGR4_uid190383	1	Hermans-721	1379997	1380335	Csp-2	0
19	TIGR4_uid190383	1	Hermans-721	603213	604438	Csp-2	0
19	TIGR4_uid190383	1	Hermans-721	115596	118682	Csp-2	0
19	TIGR4_uid190383	1	Hermans-721	882746	883871	Csp-2	0
19	TIGR4_uid190383	1	Hermans-721	892549	893781	Csp-2	0
19	TIGR4_uid190383	1	Hermans-721	889082	890781	Csp-2	0
19	TIGR4_uid190383	1	Hermans-721	314178	317136	Csp-2	0
19	TIGR4_uid190383	1	Hermans-721	1760298	1762835	Csp-2	0
19	TIGR4_uid190383	1	Hermans-721	1225328	1226543	Csp-2	0
19	TIGR4_uid190383	1	Hermans-721	553030	554895	Csp-2	0
19	TIGR4_uid190383	1	Hermans-721	1665926	1666560	Csp-2	0
19	TIGR4_uid190383	1	Hermans-721	1736816	1738566	Csp-2	0
19	TIGR4_uid190383	1	Hermans-721	1575504	1577185	Csp-2	0
19	TIGR4_uid190383	1	Hermans-721	688662	690391	Csp-2	0
19	TIGR4_uid190383	1	Hermans-721	1306789	1307567	Csp-2	0
19	TIGR4_uid190383	1	Hermans-721	1657364	1658865	Csp-2	0
19	TIGR4_uid190383	1	Hermans-721	1885764	1889454	Csp-2	0
19	TIGR4_uid190383	1	Hermans-721	1949967	1952368	Csp-2	0
19	TIGR4_uid190383	1	Hermans-721	341256	342810	Csp-2	0
19	TIGR4_uid190383	1	Hermans-721	344502	346731	Csp-2	0
19	TIGR4_uid190383	1	Hermans-721	2085558	2086988	Csp-2	0
19	TIGR4_uid190383	1	Hermans-721	659708	661154	Csp-2	0
19	TIGR4_uid190383	1	Hermans-721	2119462	2121233	Csp-2	0
19	TIGR4_uid190383	1	Hermans-721	362570	363876	Csp-2	0
19	TIGR4_uid190383	1	Hermans-721	1188458	1190821	Csp-2	0
19	TIGR4_uid190383	1	Hermans-721	29883	31323	Csp-2	0
19	TIGR4_uid190383	1	Hermans-721	1143174	1144791	Csp-2	0
19	TIGR4_uid190383	1	Hermans-721	2072001	2074101	Csp-2	0
19	TIGR4_uid190383	1	Hermans-721	1220028	1220429	Csp-2	0
19	TIGR4_uid190383	1	Hermans-721	1558488	1559797	Csp-2	0
19	TIGR4_uid190383	1	Hermans-721	357595	357954	Csp-2	0
19	TIGR4_uid190383	1	Hermans-721	309529	310867	Csp-2	0
19	TIGR4_uid190383	1	Hermans-721	1676190	1678289	Csp-2	0
19	TIGR4_uid190383	1	Hermans-721	304769	306076	Csp-2	0
19	TIGR4_uid190383	1	Hermans-721	1200363	1202415	Csp-2	0
19	TIGR4_uid190383	1	Hermans-394	534374	540167	Csp-4_R2	0
[truncated: 3,310 more rows]

## Sheet: Table 7
Population	Maela, Thailand	Atlanta, USA	Mass., USA	Rotterdam, The Netherlands		Total
18	58	0	0	0		58
12	129	0	0	0		129
3	40	2	12	0		54
11	82	4	11	13		110
8	79	0	0	0		79
23	136	1	0	0		137
19	103	11	156	54		324
14	29	1	7	8		45
29	31	0	0	0		31
1	23	0	0	0		23
22	0	13	12	0		25
35	1	6	21	9		37
36	22	0	0	0		22
34	54	1	1	0		56
5	33	3	6	0		42
2	49	0	7	3		59
32	61	0	0	0		61
13	0	2	46	0		48
38	0	2	56	16		74
6	210	0	0	0		210
24	99	4	25	0		128
7	80	0	0	0		80
10	46	0	0	0		46
20	126	0	1	0		127
15	76	0	7	0		83
40	4	4	11	1		20
28	0	13	98	5		116
37	198	0	0	0		198
33	51	0	0	0		51
25	0	3	48	4		55
30	101	0	0	0		101
17	82	0	0	0		82
16	55	0	0	0		55
21	112	9	7	2		130
Unclassified	81	5	11	5		102
9	139	3	28	16		186
26	99	0	2	0		101
27	29	4	3	0		36
31	127	0	0	0		127
4	360	20	25	1		406
39	12	10	15	5		42
Total	3017	121	616	142
